# Supplementary material for: Long Intergenic Non-Coding RNAs (LincRNAs) Identified by RNA-Seq in Breast Cancer
Source: PLoS One. 2014 Aug 1;9(8):e103270. doi: 10.1371/journal.pone.0103270 (PMC4118859; doi:10.1371/journal.pone.0103270)
Supplement: Table S1 — The 124 lincRNAs exclusively expressed in adjacent tissues to cancer by deep sequencing. (XLS) [file pone.0103270.s001.xls]

## Sheet: Sheet1
Table S1. The 124 lincRNAs exclusively expressed in adjacent tissues to cancer by deep sequecing
LincRNA-index	Chromosome	Star_position	End_position	Length	Strand	Reads_Number	FPKM	LincRNA_Seq
lincRNA-BC355	Chr.11	85195010	85195215	206	+	706414	39227.2	TGGCCCGGGTCTTCCAGGAGTCGGGTTGCTTGGGAATGCAGCCCAAAGCGGGTGGTAAACTCCATTTAAGGCTAAATACCGGCACGAGACCGATAGTCAACAAGTACCGTAAGGGAAAGTTGAAAAGAACTTTGAAGAGAGAGTACAAGAGGGCGTGAAACCGTTAAGAGGTAAATGGGTCAGGTCCGCGCAGTCCGCCCGGAGGA
lincRNA-BC950	Chr.17	33478113	33478375	263	-	90891	5047.17	TAGAATCCCCGCCCCGCGGTGGGGCGCGGGAAATGTGGCGTACGGAAGACCCACTCCCCGGCGCCGCTCGTGTGGGGCCCAAGTCCTTCTGATCGAGGCCCGCGACCTCAGATCAGACGTGGCGACCCGCTGAATTTAAGCATATTTGTCAGCGGAGGAAAAGAAACTAACCAGGATTCCCTCAGTAATGGCGAGTGAACAGGGAAGAGCCCAGCGCCGAATCCCCGCCCCGCGGTGGGGCGCGGGAAATGTGGCGTACGGAA
lincRNA-BC156	Chr.X	108297348	108297836	489	+	90555.6	5028.55	TTCGCGAAGGCCCGCGGCGGGTGTTGATGCGATGTGATTTCTGCCCAGTGCTCTGAATGTCAAAGTGAAGAAATTCAATGAAGCGCGGGTAAACGGCAGGAGTAACTATGACTCTCTTAAGGTAGCCAAATGCCTCGTCATCTAATTAGTGAGGCGCATGAATGGATGAACGAGATTCCCACTGTCCCTACCTACTATCCAGCGAAACCACAGCCAAGGGAACGGACTTGGCGGAATCAGCGGGGAAAGAAGACTCTGTTGAGCTTGACTCTAGTCTGGCACGGTGAAGAGACGTGAGAGGTGTAGAATAAGTGGGAGGCCCCCGGCGCCCCCCGGTGTCCCCGCGAGGGGTCCAGGGCGGGGTCTGCCGGCCCTGCGGGCCGCCGGTGAAATACCACT…
lincRNA-BC7	Chr.21	9825439	9825808	370	+	37516.9	2083.31	ATCCCGCGGCCGTGTTTTCCTGGTGGCCCGGCCGTGCCTGAGGTTTCTCCCCGAGCCGCCGCCTCTGCGGGCTCCCGGGTGCCCTTGCCCTCACGGTCCCCGGCCCTCGCCCGTCTGTGCCCTCTTCCCCGCCCGCCGCCCGCCGATCCTCTTCTTCCCCCCGAGCGGCTCACCGGCTTCACGTCCGTTGGTGGCCCCGCCTGGGACCGAACCCGGCACCGCCTCGTGGGGCGCCGCCGCCGGCCACTGATCGGCCCGGCGTCCGCGTCCCCCGGCGCGCGCCTTGGGGACCGGGTTGGTGGCGCCCCGCGTGGGGCCCGGTGGGCTTCCCGGAGGGTTCCGGGGGTCGGCCTGCGGCGCGTGCGGGGGA
lincRNA-BC523	Chr.20	26189981	26190297	317	-	8110.87	450.396	GGGGGTCCTCTGACGCGGCAGGCACCCCTCGCTCTCGCCTCCTGTGGTTGTCGACTTGCGGGCGGCCCCCCTCCGCAGCGGTGGGGGTGCTGTCCCGCCGGCCCGTCGTGCTGCCCTCCCGGGGAGTTTGCGCGAGCGTTGGCTCCCCCTGGGCCTTTGCGGTGCTCCTGGAGCGCTCCGGGTTGTCCCTCAGGTTCCCGAGGCCGAGCGGTGGTGTGTCGTTCCCACCCCCAGCGCCCCCTCCTCCGGTCGGCGCCTCGGTGTCCGCGCGTGGGTCCTGAGGGAGCTCGTCGGTGTGGGGTTCGAGGCGGTTGAGT
lincRNA-BC918	Chr.16	21445788	21457752	11965	-	1652.82	91.7811	TTTTCTTGTTTAATGATGTTGAGTGTATTTCATTTGTATTTTAGTTTGCAAATGTTTGTTCAAATTCTTCACCTGTTTTTAATGAAGACGTACGACTTATTTTTGTGTTCTGAACATAAGTTCTTTGTCACATAAAATGTGCTATGAATGTTGAGTTTTAAATACTCCAAATGAATGGCTAGAGAATTACTATTTGTAGAAATATTTATATGTCAAAGGGATGCTAACAATTTACTTTATTGCTCTAAAATAGAAAAGTTGCCAGAATGCTGTGGAGTTTTAGTGGAAAACATGATAGCTGGTGTTACTGAGTAAATTTGAGTGTTAAATGTCAATGTAAGCTAACGGCCAAGATAGGGACCACTGCAGGGTGGTTACTTGCAGCTGTGACTCAACTGG…
lincRNA-BC548	Chr.3	149002566	149003985	1420	+	1375.9	76.4037	GGCAACCTGCTTGGGTCCCTTTCCACACCGCGGAAGCTTTGTTCTTTTGCTCTTTGCAATAAATCTTGCTGCTGCTCACTCTTTGGGTCCACACTGCCTTTATGAGCTGTAACACCGCGAAGGTCCACAGCTTCACTCCTGAGCCAGCGAGACCACGAACCCCACCAGAAGGAAGAATCTGTGAACACATCCGAACATCAGAAGGAACAAACTCTAGACATGCCGCCTTTAAGAACTGCAACACTCACTGCGAGTGTCCGCGGCTTCATTCTTGAAGTCAGTGAGACGAAGAACCCACCAATTCCAGACACATTTTGGCGACCTAGATGGGACAATCGCCTATCACCGAGTGGTGAGACCATCGCCTATAGCTGAGCGGCGAGACAATCACCTATCGCC…
lincRNA-BC953	Chr.11	63391937	63396433	4497	-	1068.11	59.3122	TTGCACACACGATGGGGAGGGGATGGAGGATAACCTCATGAAAGGTGCCGTTTTCGGGTGAAACTTGACATTTCTTTTATACTTTACTCTTTTGAGAAGGATTCTTTTTTTTTTTTTTTTTTTTTTTGAGTTGGAGTCTCGCTCTGTCACCAGGCTTGAGTGCAGTGGTGTGATCTTGGCTCACTGCAACCTCTGCCTGCCGGGTTCAAGCAGTTCTCCTGCCTCAGCCTCCCAAGTAGCTGGGACTACAGGTGTACGCCACCATACCCAGCTAATTTTTTTGTATTTTTAGTAGAGATGGGGTTTCACCATGTTGGCCAGGATGGTCTTGGTCTCTTGACCTTGTGATCCGCCTGCCCGCCTTGGCCTCCCAAAGTGCTGGGATTACAGGCGTGAGCC…
lincRNA-BC210	Chr.11	65212044	65212994	951	+	973.295	54.047	GCTCGTGGGGGGCTCCCACGGACCCGCCGTGGGCCCAGGGGAGGCAGAGCCTGAGCCAACAGCAGTGGTGCTGTGGACCGTGGATCCTGAGGGTGGCCTGGGGCAAGTACCGGCTGAGGGTCCAGGTGGGCTTTGTGTACCTTTGGGTCCTGGGGCCCTGGTGACTTGGACTCCAGGTTAGAGTCAAGTGACAGGAGAAAGGCTGGTGGGGCCCTGTGCTTCCGACTTCATTTCGAGTGATGGCAGTTCCCAGGAAGGAATCCACAGCTGACGGTGGCTGACAGATCAGAGAATGGAAGGCGAGGCAGGCGGGCGTCTGCGTGACCTCAGGTGCTTGGGGCCCAGCAGACCCAGAGAACCATTTCCACTAGGCCAGGGTGCCGGAAGTGTCCACAGGTC…
lincRNA-BC331	Chr.11	77597475	77597771	297	+	878.452	48.7804	TCGCGAAGGCCCGCGGCGGGTGTTGATGCCATGTGATTTCTGCCCAGTGCTCTGAATGTCAAAGTGAAGAAATTCAATGAAGCACGGGTAAACGGCGGGAGTAACTATGACTCTCTTAAGGTAGCCAAATGCCTTGTCATCTAATTAGTGACGCACATGAATGGATGAACGAGATTCCCACTGTCCCTACCTACTATCCAGCGAAACCACAGCCAAGGGAATGGGCTTGGCGGAATCAGCAGGGAAAGAAGACCCTGTTGAGCTTGACTCTAGTCTGGCAGGGTGAAGAGACACGAG
lincRNA-BC847	Chr.7	140419935	140426314	6380	-	725.336	40.2779	GAATTTGCAGCCTTCAAGTAGCCACCATCATGGCAGCATCTGCTCTTATTTCTTAAGTCTTGTGTTCGTACAATTTGTTAACATCAAAACACAGTTCTGTTCCTCAAATCTTTTTTTAAAGATACAAAATTTCCAATGCATAAGCTGATGTGGAACAGAATGGAATTTCCCATCCAACAAAAGAGGAAAGAATGTTTTAGGAACCAGAATTCTCTGCTGCCAGTGTTTCTTCAACAAAAATACCACGAGCATACAAGTCTGCCCAGTCCCAGGAAGAAAGAGGAGAGACCCTGAATTCTGACCTTTTGATGGTCAGGCATGATGGAAAGAAACTGCTGCTACAGCTTGGGAGATTTGCTATGGAAAGTCTGCCAGTCAACTTTGCCCTTCTAACCACCA…
lincRNA-BC1051	Chr.2	242912861	242918948	6088	+	676.219	37.5504	ATTTTCAGTTCTAAGTGCCTTCATATAGGTTTAAGCAGGCTATGTGGAAATAGAGAAATAAAGAAGCAGAAATGTACTGAGTCACCACCCTGCCCTCCTTCCTGCTTTCCCTTTCACCCAGCGGCCACGTGCCTATCAGTAGGAGCCCCCTCAACTACCCTCTCCTCACCCCACCAAAGAATTTAGTTTAGGCTAGCTTGCAACATAAATAATTATACCCTTTCTTATCAGCTACGTGCAGCCACCAGGGCCATAGTCAAATGTTTGAAGAGTCCTGAGACAGTTGCAATGCATGGTGGGCTGCAATAAAATGCAGCAGAAAGATCCTAAAGAACAGACTTGAAATCTTAATCCAACGACCAATAGGTGATGTCCAGGAAGATCGTAACCCCATTTACT…
lincRNA-BC926	Chr.16	20315932	20321780	5849	-	667.526	37.0677	TTTCCAAAAATTGCCATGGGAACATGTCAAAGGGCCACTTTTGGAGACTCTGCTCCAGGAAGAACTAGTCCCCATAGCTCCCCTATCCCCCACCATACCACAGACATGCTGTGACTTAGAGAACTACACAAACATCCTTGGGACCTAGATGCTGGAGGAATGACTTAATTTGATGCAGAAACTCCATCACCCAAGGGAGTACCTCTCACTGTAAACAGTGCTGTGCTTGCTCTGAAGGATTAAGCAAGAAGTCCCAACAGAAGCAATGCACCAGTCCTGCTATGGGAATGAAACTGCAAAGCCTAGGAGATGGGTGAAGTCCCTTTCTGGAGACCTTTAATGAGTACTTCAAAGCACCCGACACAGATGCAGCAAATAGGGCATCACACATACACAGGC…
lincRNA-BC1673	Chr.1	150530328	150535446	5119	-	605.972	33.6496	TATTTACCCTGGGGAAGCTGGGAGGGGGAGGGGAGAGGAATCCTGACCCAGCTGAACTTGTGAGAGCACAGATCACCCCTAGTGTCACTGATACTCAAACCACAACCCCCTCCCCCAGCACACCCTCAGAAAGGAGGCATCCTCAACAATTTGCAGGCCTTTTGCATGCTTGATCTCTCTTGTGCATATCAAGTTTGTTCCTATCACCACCCCACCCTCATCTCAATTCTCAGGGGTCCAGTTCCTCTGAGTCCTTCCCTAAATTCCCACTAGTGCACCAAACCCAGGGGCCCTCCCCACATTCCTCTGCCCTCAGGCTGCAGCTTCTGCTCTCCCAAGTCCCCCCAGAGGGTTTCAGAGGTCAGCGAACAGGTGTCTGGCCACACTACTCCCCTCTAC…
lincRNA-BC1162	Chr.19	13948868	13953400	4533	-	587.7	32.635	GGGTCGGGGATCGGGGACAGTGCGTCTGACGGTGGCGACGGCGGCCGCGGAGTCCCGGGGCGCCCCCTACGGAGCGGGGGAAGGGCGGCCCGGCCTCTGTTCCCTTCCCAGTGGCCCCTCCACCCCGACCCCCCAGGGGACGCATGGGAATGCGGTGGGGAGGGCGGGTCCCCGCGCGACTTGGGCAGGTCAAGGTGGGCAGAGAGTTGTCAGGGTGGGAGGGCTTGTGTCCGGCTCGGACATGGGGCTTGGGTTGAGGGGCTTGGATATGCATATGCCTACCCCACTCCTAGCCCCCCGACCTGGCCTTTGGACGGGAGGAATGGGTTGGGGGGGTCTCTCAGAGTTCTTTGGGTGGGGGCGGGGGTGGATACCGGTCCAAGTTCTTGACGTGTCGCC…
lincRNA-BC8	Chr.13	110076492	110076722	231	-	569.832	31.6428	AGTTGTAAAAAACTCCAGTTGATACAAAATAAACTACGAAAGTGGCTTTAACATATCTGAACACACAATAGCTAAGACCCAAACTGGGATTAGATACCCCACTATGCTTAGCCCTAAACCTCAACAGTTAAATCAACAAAACTGCTCGCCAGAACACTACGAGCCACAGCTTAAAACTCAAAGGACCTGGCGGTGCTTCATATCCCTCTAGAGGAGCCTGTTCTGTAATCG
lincRNA-BC169	Chr.4	20253529	20255128	1600	+	544.459	30.2338	CTTGGTGTTATTTATTTGGGAAGCGCCCGGACGGCGGAGCTTGGCGGCGGCGGTGGTGGTGGCTGCCGCAGACTGTGGTTAAAAAAAAGAAGGCGGCGGCGGCGGCGGCGGCGGAGGCGGAGGCAGCTGCGAGGCATGGGAGCGCCGAAGCGCCCAGGCGCAGGCCGAAGCTGCCGCGCTTTCTGGGCACGGCGGGAGTGCTGAGCAGAAAGGGGAGCGCCGGGGGCCCGCAGCCGGCTCCGGAGGCGCGGGCCGGGTTTTTGTTTGGCTACGCTGAGCGCCAGTCAGCCCCAGCGAACAACTCCAGTTACGACAACAACCCACCTTCCTTCCAGACAAGCGAGACTTGGGCTGCTGCGTCCGTCCTATTGTTTAGACACTTGCCAGGGGCTCCGGAGT…
lincRNA-BC144	Chr.9	35753271	35757477	4207	+	519.686	28.8582	CTGGGACCTGGGGAACCAAGGATAGGGGAAGGAGTCAGCACAGTGAAAGGCTGCCTTTATCCCTGCCCACATGTTCCCTCTCTCACAGTTTTCCCCCCACAGAGCCCCTTTCAGTGGCCCCTTGGTCCTCCTAACTAAGCTGTCACCTACCATATGTGGGCCTTTTTGTTTTATAACAGGAGTATTTTCTCTCCAGGTCCACCCCAACCTCCCCTGATTTATAGCCTGAAGCCTTATCTTTCACACTAGTGTTGGTCCCTTCAGGTTTGGCCCATCTTGTATTGCTCTTCTGTTCATTCTTACATCACAGCAATCTAGTCACTCCCTGGTCATCCCTCAGTCACTCATATCAGAGTCATTCTCTCTGGCCATCTTTGGTCACTCACGTGTCACAGCAGC…
lincRNA-BC143	Chr.13	53268721	53273546	4826	+	504.455	28.0124	TTAGGATTTGTGAAAAATACAAGGTACAAAATCACGCAGTTTATAAACCACAGATTGTCTTGTTATTCCCATCAGTGAAAAGAAGCTGATATTTGTTTGTGTTTGTTTTTGTTTTTGTTTTTGAGACGGAGTCTTGCTCTGTCGCCCAGGCTGGAGTGCAGTGGCGCCATTTTGGCTCACTGCAAGCTCCGCCTCCCGGTTCACGCCATTCTCATGCCTCAGCCTCCCAAGTAGCTGGGACTACAGGCGTCCGCCACCATGCCCGGCTAATTTTTTGTATTTTTAGTAGAGACAAGAGTTTCACCGTGTTAGCCAGGATGGTCTCATCTCCTGATCTTGTGACCCGCCCGCCTCGGCCTCCCAAAGTGCTGGGATTACAGGCGTGAGCCACCATGCCCA…
lincRNA-BC138	Chr.12	14652474	14655423	2950	+	482.546	26.7958	GGGGAAAGCTTCATTTCCTCTTTATTCTCTTTATCGTCCTTCCCATTTTAACCTTTTAACTTTGTTTTGATGGTGCCAAGTTGAGTCTGATGTACCCATTGTTAGCTTTGGATAGAATTTAAAGTATATCCCAGAATTAGCTGGGCATGTTGGTGCATGCCTGTAATCCCAGCTACTCAGGAGGCAAGGCTGGAGAATCGCTTGAACCCGGGAGGCGGAGGTTGCAGTGAGCTGAGATTGCGCCATTGCACTCCATCCTGGGAGACAAGAGCGAAACTCTGCCTCAAAAAAAAAAGAATTTAAAGTATATCCTTTGAGGTCATTTTATGTAACAATTAGATATAACCTCCTGTGTATCTCTCTGTTCCTCTTCAAAGTTATTAAAATTCAGCTTAGGTC…
lincRNA-BC192	Chr.4	26433427	26436406	2980	+	443.111	24.6059	GTTGGTAGTTATTTCTGTGTTTTCCTTTTTTTAAAAAAAAATATGGACTTATTGTGGTTATCTGAGAGGTTCTAACATTCACATGCAATTTGGTGTGGCCATTTAGCTATTAATGAGTTAATGGCGCAGAACTTGTTGATATTTGAAGTGTTCTCTCCCCTTTTCCCATGACGTAAATACATAGGTGTGTTCCAGGATTTGTTCAGGTTTTTCCCCCCTCCTAATCTTGTACATAACTTGTATTATGTGTAAGTTAAACATTTTATTTTGAACTTGGAATGTTCCCAGTGATTTCATTCAGCAGGGTATTTTCTGCCTTGTTGGCAAGTGACAAAAAATATGGGAAGTATTTGCTACCAGTTGGTAGATGGTGCCCTTAATGGTAGAATGAGGAAAATG…
lincRNA-BC900	Chr.7	130608658	130614347	5690	-	428.015	23.7676	CATGTTTTCAGGAATAGCTACAGTTCCTTCATATTGCCAGAATATTCTAGTGTGTGAATATATCATAATTTATCCACTATCTTATTTATTGAGGGGGGGTGGGAAACAAGGAGCTCTTTTTATAGACATGTTGAGTCTGAGATCTCTATTAGAAATCCATTGGAAATGAGCAGGCAGGTGGATGCTGTTATTCAGGAGAGATGACTGAGATGGAACTAACAGCGTGTAGATGGCATCTAAAGCATTGTCTTCCCAACTATTCTTAGAATGATGGGCCATTTAGCCCATCAACTGAGATTTCTGTGTTAACAGTTTTTTGTTTTTTGTTTTTTGTTTTTTAATTTCTTAAAGGTCTATCTGGTGTTTTTTGTTTGTTTGCTTTTTCCCAAATCTGCCTGG…
lincRNA-BC335	Chr.14	100744844	100748881	4038	+	414.127	22.9965	TTTTCTTTTGTTGTCCAGAATACTTATAATTCTTGAGCCTCCCAGAAATTGGAAGCTAAATAAAGCAACTCAAGTTTCCTTTATTTTGCACTCAATTACAGTGATTATTGATGAAAGCGATGCATGGATATTTTAATACTTCCTACATGTCCTGACTTCTGAAAGAGAGTAGGTAACAGGCATCCCGAGTTCAGGAACTACCTCAGAACACCCCAGGCCAGGTTGGTCATAGGCTGTGATTTTAGCCCCCGGCAAGTGTGAGTGAAGCATCTGTACCACCGCGCAGGCTGAGCGCCTGCGCAGGGTAAGGTGCCACCTGGCAGTGGGGCACACAGAGGGAAGACCAGGCCTGTCCATCAGCCGGCTGCCTTCAGAGGCAGCTCCAGCAGGACCTTGGCT…
lincRNA-BC221	Chr.7	44101814	44103931	2118	+	412.815	22.9236	CTCCCATGAAGAGGGAACTTCCCCTCCACTCCCATGGAAGACCCAGGTTTGGGCTGTTGCCAGCTTTGAGGCCCCCTGTGGGCTTGCCTGTCCCAACCCAAGAGGCAGGGCTCAAAGTGCCACCCGGGGGTTGCAAGGACAGCAGAGGACCACCTGCCCTCTGCAGGAAGCTGTCCAGGAAGCCGTGTCCTGGGCTGTGGTCCTTGCTCCCCATGGGGAGAGCTGGGTCACTTGGCCTCTTCTAACTGGCCCCAAGCACGCCAATTCTGGAGCATGGTTACTAAGTGGCTCTGAAGCTTCAGGGTCACCACAGGCTTGTCCTGACTGCAAACTCATGGAGTGGTTGCAGCCCTGGCTCAGTGTCCTGATGACTAGGTGTGGGTACTAGGCTCCTGCCCC…
lincRNA-BC2077	Chr.1	65520941	65523420	2480	-	389.033	21.603	CAGGAATACGAAGCTGTAAACACCAAGCCAGCATCACGTGCATGAAAGACTAGGAAATTTTTTTTTTGTTGCCCACACGGGAGTGCAGTGGCATGATCATAGCTTACTTCAACCTTGATCTCCCAGGCTCAAGCAATCCTCCCACCTCAACCTCCCGAGTCTGAGACTACAGGCTCAGGCCACCCACCTGCAAATTTTTAGTAGAGACAGGAGTTCACTATGTTGCCAAGGCTGGTCTTGACCTCCTGAGCTTAATTGATTCTCCCACCTCAGCCTCCCAAAGTGCTGGGATTACAGGCATGAGCCACTATACCCAGCCAGGATTAGGAAATTTAACAGCACACATCTTCAACCTCCATCTTACTCTAGAGAGTACTGCTGGGGGTGAAAGGTGGTTAT…
lincRNA-BC1310	Chr.1	226029459	226032959	3501	-	376.302	20.8961	CCATGTAGGAATAGGAGATGAGCTTTGGGTACTTGAACCTCACCCACTTTTCAGGCGTGTGCAATAGCTCAAAAGGGAAGGCAGAGAAGCCAGTGGGCACATAGACCTTCATCCTGGAAGTGAAAGAGCCGACGGAGGGGTGAGGCTGTGGCCCTGCGCCCCTCCGTCCTGCACAGCAGGGGGTTAAAGCGCCTGGGGGTGAGATCAGCTGGCCCACCCACAAGGAGCCATAAAGAAAAGGACAAATCCAGGGTCTCAACCGCTCTCCCCTCACTGAGGGCCTTCTCTTTTCTGGGAGGGCCACCCAGGCAGGGGCATGGGACAGCCTCTAAATCCCCACCTTTGAGGGTTTCCATGTGAGACTTGGAAATCCCAGAACCATCAGTGCCACTCCAGACC…
lincRNA-BC3111	Chr.17	38614278	38616635	2358	+	373.931	20.7644	AGCTGGCATGTGGGGCTGGGGCATTTCCTAGGGCATCGGGCGGACTGGGCTTGCATCTGGATTTGATTTATTAATTTGTTGGGGAGGGGCAGGGACACTGCCCTGCATTTGAGGAAAGGGGGTAGATGCTTCAGCACATTCCACAGCTCTGACTGCCGAGATCTCTGACTCGGGCATTGTGCTGAGATTGGATTCTGAGGTTGGGAGGGGTTGACTTTGCTGTAGACTCAGTGCCAGCCACAGCTTCAGAGATTGTGCTCACATGGTATGCCTGGACTCTTGGCCATCCTCCAAATGCCCCTCCCCTCCCACACCTCTGTGCCTTGTGTGTGTGTGTGCACGCATGTGTGTGGCAGGGGGTGGAGGGTCCGGGAGCAGAAGCTGATCTCTCGGTGGGGG…
lincRNA-BC313	Chr.1	36786984	36789068	2085	+	363.226	20.1699	TGGTGAGGGGCGGGGGAGGGTGTCTCCTTCGGACTCCAGCCGCGCACTGGAGAAATGGCGGGCAGGAGGGGCCCAGGCGGGGTCGGGCTCTTGACGCCCGGCCTAGATTCCGGAATCCAGCTGTGCGCCGGGGAGGAGCCGGGCGGGCCTTCTCGCCAGCTCGGACCCCTCCCAGCTGGCCTCCCTGTCCGCTCAGAGGGACTCCTGCCCTCTCGCTTGAACGCACCTCGGCGCAGACGTGAAGTCCACCGTCCAGCCCAAGCACGCATGCTTACACCGGGGCTAGCAGCACCTTAGCCTCGAGGTCAGGGTCCTGAGGCCTGGTGTGTGTGTCATTGCAGTGTATGAACCCAGGGCACTGTGGGGACAGGGCGACGTGTGTCCAGGCGTTTGCCGGTA…
lincRNA-BC327	Chr.11	76510070	76510864	795	+	359.208	19.9468	GGTCCGGGTCTTCCCAAGTCCCCGCTTGTGGAAGGAGTCCTTGCGGGAGGGCCATGGAACAAAAAGGCCTTAAAGACAGGGCCAAAGCGTGCGGAGGGCAGCGAAGGGAAGGAGGGGGCTTCTGCGGCAATCAGTTCTGGAGCAGGTCACCTCCGCCCGAGCTGCAGCTTCCTCCTCTGCAAAACGGGGCAGGGTGAAGGCCCAGTGAGAGCATGGGCGCGGATGCCATCACGCTGGGCGGGCTCGTCCTTCCCGTGGGGAACCTGCCCTGCACCCCGCAGCCCTGGCCTCCTGCCAGCCATAAGGAGAGCGGAAGCCCCGGCGGGCCTCGCCGACCCGGGAGTCCGCGCGGCCCCTCCCTGCCCGTGCGGAGGCTCCCGGCCCGCAGCGCCACCTCGT…
lincRNA-BC881	Chr.17	42096031	42099477	3447	-	352.698	19.5853	CATTTGGGTAACATTTTACAACCTCTGCATGCAGTCATTAGAAAACGCTATGACTTTCACTGGGGAGAGAAAGAGACCATGGCTTTTGAACAAGCTAAACAAGCAGTGCAACTGACCCTAGATCTGTGGTCCCTATGGTGATGGCCCAGTAGAACTGCAAGTAACTGTCCTAAATCAACATGCTAATTGGAGCCTTAGGCAGAAACAAGATGGGAAGAGGGTATCTTTGGAGTTTTGGACCTGGAAGCTGCCAGAGGCCGGCAAAGCTTATACCCCTTTCAAGAAATTGTTAGCTTGCTGTTGGGCTTTGCTGGAAACGGAGCACCTCTGCTTCAACCATGATGTCTTTATGATTATGACTTGGGTCATGAGTTCTCCCAAAACTCACCGGTTCTGATG…
lincRNA-BC646	Chr.19	59027711	59031822	4112	+	344.246	19.116	TTTAACTCTCCGATGAGAGATTGCTCCCTCTCCTCCCCCGCCCTGGCTCACCCGAGTGGATGAACATGTGCTTGGTGTAGTTTTTCCGGGAGCTGAACGTCTTGCGACAGTGGCTGCACTCATACGTAGGTGGCTCAGCACCTGGGGTGCGAGCAGGGGTGCCTGAGGGGGCCGTGGTGGGAGCAGCAGAGGGAGCCGGGACCTCCCCCAGCTGAGTACTGGGGGCTGCCTCGGGCTGGAGTGTGGGGTAGAAGGCGGGTGGGGGCGCAGGGGCTGGCCCCGATGGTGCTGAAGGGGGTGGTGCGGGTGGCCCAGGGGCACCCAAGTGAAAGGGGAAGAGTGCAACGGGCGGCCCTGGGGTCTTCACACCAGGCGGGCGGGATCCAGACAGTATGCAGT…
lincRNA-BC938	Chr.1	201483029	201487801	4773	+	343.528	19.0761	GTTTTGCAACTCAGGACCCTCTCTTCTCCACTGGTAGATGTTCTCTCCCCAAGATCCCTTTCCCTATCCTTCACGCATCCAGACAGAGAAAGCCTGTATTGAGCACCCACTATGTGCCAAGCACTGGGCTAGGTGCCGAGAGATATGAATGGAGAATGGAGACTTTACAGGGAGGGGAGAGCTGAAGTGTGCACCCAGATGTGGGAGAGGAGACTGGCACAGGAAGAGCACCGGGAGTTCAGACAGGGAGAGAACTCCATTGTGGGGATCAGAGAAGGCTTACATGGGAGATGACAGGCTAATGAGCTGGGCCATAAAGGGTGGTTAGGCTCATAATGTATGGAGATGGACAGCATTCTGGTTACCTATTGCTCTGCAACAAACCACCCCAAACTTGGT…
lincRNA-BC745	Chr.X	73499166	73500921	1756	-	336.358	18.678	GATTCCTGGATGGCCAGAAAACTTGTCATTGGTCAAGAGCAACATTAAGATCTGCCTGTTACTCATACTGATGCTTCCTGCCCAGCAAGTTCATCAGAGGGCGAGGATGAATTACGGTTGCCATGAATGTCCTTGTGAGGCAGTTGGGAAGCCTTGGTAAGTTGTCAGTGGCTTTGGTGGGGTTCCCCAGTTGGTGGTAGAAAAGAGAAGGGAAACTGGTCGTGATCTGGCCCTTTCTAGCTTTCTAGCTTATTAAGTACTTACTAAGTGCCAGAGACTGTTGCAGATATTAACAAAGTCTTACCATGGAACTTTCATTCTTGTGAAGTTAGACAAAGGGATAAGTAACCAGTAAATGTATAATGTATCATAAGTGTTATATCAATTGTTTTTTCCCAT…
lincRNA-BC214	Chr.6	36107952	36111501	3550	+	335.505	18.6306	CTGCTAAATTAAGGGAGTTGCAGAGAGAGCTGCAGCTGGTGCGATTGCATTCAGGTTATTTTGGGTGAGTGATAAGCAATCAAGATATGAAACAACAGCAGGCTCGGAGACTGCGAGCTGCACAGGCAGAAATGGGCTCTTGCCTGGCTTGATGGCAAACCGTTCTGCTCCCTTTGGGAGATGGCACAGCTCTCCAGAGCTTTGACCTGACAGTGGCTAGAACCTCTCTGTTTTTATCTGAGAAACTTTGGCAGAACAAATTTCCATGTGCACAAGCTGTCGGGCACAGTGGGTCTCAAATTTCCTTGTGCACCAGGGGACTTGTTAAAATGCAGATTCCTGGGCCCCACCCCAGGGCTTGTGACTCAGCAGGTCTGCAGTTGAGACCTTAGAATGTGC…
lincRNA-BC636	Chr.19	58940945	58944479	3535	+	335.225	18.615	GATGGTCTCGATCTCCTGACCTCATGATCTGCCTGCCTCAGCTTCCCAAAGTGCTGGGATTATAGGCATGAGCCACTGTGCCCGGCCAAGAAACCTTTTCTGGAAAGCTCCAGAAGACACCAGCTCAGATCTTAGCAAGAATTGTCATACCAAAATCTAAAGCCATCAGTGGGAAAGAAAATGAAGGTACTCAAAGCCTATGTAATTCTCTCTAGAGAATGGAAAAGGGAGTATAGTCTGCTTTCCCTTAGCACAGTGAGGGAGACTGATACATATCATGAGATCTTGCCAGGTGGCAGAGATGAGACAGTATGGCAGGCAGCTTTGGACATGGCTTCCAATGATCTCTGCCCTCTGGTATTCATGCTCTTGTGTAATGCTCTCCCCTTGACTGTGGGC…
lincRNA-BC1672	Chr.1	150524261	150529626	5366	-	334.028	18.5485	TCTGTGCAGGGGAGCAGGCGAATCAGATGCCACCCCACTGCCCCGAGCCAGCCCTGCAGCCTCTCCCTCCTCCTTCCAAGTGCAGGGGTCAGAGTCTTACCCGGCTGAAGCTGGGGGACAGGGGGCTCTGGGGTGGGGTTCTCAAGGATTGGAGGAGGTGAAGAGATGACATACTGATAAAAAACGCCTGGGTTTTCCTCCTGAAAGATCATCTGGGGAGAAGAGAAGATAATGAATATGTGGGGGTGGCCAGAAGAGGATGCCACCAGCTCTCTCTCCCATCTTGACAACCACAGCTCTGCCCAGAGGGAACAGCCTCCCTCCCCAGCATTCAGCTGCCCCTGGCCCCAGGCTCACATAGACATCCACAGGCTGGGTGGTGGGGCCTTCAGCCGACAG…
lincRNA-BC1005	Chr.1	206824033	206826823	2791	+	316.007	17.5478	TAGGAACAAGAAAAGAAAATAAAAATGCCATGAGTATATTATTTAAGGAACTTTTGTTTTATCCAAAAGTAGTCATGATTGCTGTAGCATAGGCTGTGAAAAATGAGAGAGTGCAAATCTCTCTCATTTAAATGTCCACAGTGGCTTTAGTCTCCCAAGTACAAGGGCCAGATGGCAGAGAACAGCTTAAACTGAGCCTTCAGCCTCATTAATAGGAGGAAGTCTTGGTACTTTTGGTGACTAAGAAACTGGATTATTTAAAACCTTAATTATCTCCTTTACTCCTGGTTTACAGAAGGCAATAAATATACAACTCCTTTAGATCCCTCTAACTCCTGCTGAATTTTCTTTCTTTTTTTCTAAGTCTGCATCCTATCTCTTGATTCCATTGCCTGAAGA…
lincRNA-BC856	Chr.16	29450828	29453018	2191	-	305.74	16.9777	GACCAGCCTGGCCAACATGGTGAAAGTTCGCCTCTACTAAAAATAGAAAAATTAGCCAGGGGTGGTGGTGCACACCTGTAATCCTAGCTACTTTGGAGGCTGAGGTAGGAGAATTGCTTGAACCCAGGAAGTGGAGGTTGCAGTGAGCTGAGATCACACCACCGCACTCCAGCCTGGGCTACAGAACCAGACTCTGTCTCAAAAGAAAAAAAAAAAAAGAAAGAAACAAAGAAAGAAAGTAATGGATGTAATTAGGGAATAAAGTTTTTAGGAGGAAAAAGGTAAAATTTGATGTTTGCGCTTCAGTGTGCTCCATGTTGTTTGATTGGATTGCCTTGTATAATTCCATAGCTGCTTCGCTTATTACCAGTTACAGCTTATGTTTGAAGTCACAATAAA…
lincRNA-BC1206	Chr.19	9671138	9673349	2212	-	301.873	16.763	CAGTTAGAGGCCATTGTGGGGTAATGAATTGGCCTAATTTCAATATTGTCCCTCAGGGAATTAGGAGGCCTGGGAAGAGGAGGAGAGAGGGGAGAGTGGCCAGTTGGTGGAGCAGTGAGAACATAGCATTTGTTAAGTTTGCTGTCTTCGAAGGTTGTGGTTTGTGGTACCCCAAAACAATTAAAATAGGAACATCAAAGATCACAGAGCAGCCGGGCACGGTGGCTCACACCTGTAATCCCAGCACCTTGAGAGGCTGAGGTGAGTGAATCATGAGGTCAGGAGTTCGAGACCAGCCTGGCCACCATGGTGAAACCCCGTCTCTACTAAAAATACAAAAAATTAGCCGGGCATGGTGGCAGGCACCTATAGTCCCAGCTATTCAGGAGGCTGAGGCAG…
lincRNA-BC348	Chr.6	72013932	72016938	3007	+	296.461	16.4625	TAGTTCCCATAATATGCCAGTTTTTGCTTTCCTAGTGTTCTGTGAGTATTAGGATTTGGCAATCTGCTTTTGCATTTCAATTTCTGTTTTACATGCAAGAAAAACATGGACACTCTTACGTGGTGCTTGTAGCTGTGTCTCCGTAGAGCTCAGTAAATAGTTCTACAGGGTTTAGAGGATGAGAAGCGATTGTCAAATTAGGCTGAATTGTAGAACACAAATAATTTAATTCAAAATAACTTACCAATTTTATATACATGATAAAGTATTCAGACAACTTTCTAAATGCATAATAGTAAAAGATTGTGACCAGATATTATGATATTAATAAAGTTACCAGATACTAAAATCAATGAATGTAATTTGAATTACTTAGAAATTGTATATTAGAGCCCTTAT…
lincRNA-BC973	Chr.19	36759359	36761289	1931	-	296.286	16.4528	ACGCGGACCGCCACGAGGTTTCTCCCTGATGGACGGGGAAGTCTTCTTTGTGGAAGACACTGAGCCACACTAAGAAGCCGCCAGGCTTCTCAGAGACGGGGCAGACACAGCAAGAGGGAGGTCAGAGCAGAGGCCAGAGCCCAGGCAGGATACGGGGGGGCCATGCCACCACCACCGGCATCCGGGGAGGAGTGTCAAACGGGTGACTCAGCCAGGAAGGCCAGCCTTTGAGAGACAGACATGCTTGCCCCATCCCCTTGCCGGCTTCCTTCTCCGTCCCTGCGTCGAGCTGTGGCTACATTTCTCGATGAGGGCAGAGGGCGACAGGCGTGACAACCACCTTCTTGAAGCTCTGCGGGCACCCTCCTGCGGGTGGACGATGAGCGCCTGGGAGGCCGT…
lincRNA-BC850	Chr.10	12871773	12875016	3244	+	292.8	16.2592	GTCTCCAAGGCTAAGAGTGCCCTTCACCTCTACTCCTTCTGTTTCTCTCCCCTTCCCCAGGAGGAGGGGCCCCTCAGTTCTGCGAGGCTCTCTTCTCTGCGGGGGACTTTGGTAGAGAATCTGCACAGAGCCTTTGCTGGCAACCCATCCAGCAGAACCCACACCCACCAGAGACCCTAGAGGCCTCTTGCCATCAGCAACCAGAAATAAGCCTGCTCCCCCGAGACGCAGGGCTCAGCTTCACAGGCCAGACTTGCTGTGAGTGAGATGCCCACACTGCAGAGATGCAGGACCCTCCCTTGCAAAAGGAACCAGCTGCCATGTTGCTGAAAGTGGGCCCACACACAACCCTCATTTCTCACGAGAGCTAACAGATGAAAGCTCAGCTATGCAGTGTTA…
lincRNA-BC1000	Chr.7	102176234	102178258	2025	-	285.979	15.8804	AGGATCCTAGAGAAATTGTCACCTGGGGCAGGACAGGCCTCTCTGCCAGCCTTACTGTCCCTATCTGTAAAATGAGGATGGTAACCCTGAACCCACAAGGCCACAGTAAGGCTAAACCAAGGTGAACATGCCTTGGGAACTGTGAAGACTGTGGACCCAAAGCCGGTTGCGGTGGCTCAGGCCTGTAATCCCAGCACTTTGGGAGGCTGAGGCAGGAGGATCACTTGAGCCCAGGAGTTCGAGACCAGCCTGGGCAACATGGTGAAACCCCATCTCTACAAAAATGACAAAAAATTAGCTGGGCTTGTTGGCGGACTGTGGACCTGAGATAGGTGCTCCTCTTGTCCTGCCCAGACAGCCTCCTGGTAACCAAAGGCCACGGGGCAGCATGGCTGGCAC…
lincRNA-BC763	Chr.5	177575512	177578366	2855	+	285.24	15.8394	AGAACGGAATGCCGTTGTTTTATAACTTTGAACAAATGTATTTACTGCCCTTCTCATTTCTCCTGGCCAACCTTTAGCCTCACTGACAAATTATGACCACATGTCTACCACACACAGGGACTGGGCACGGCCTGGTGGCTGCCGCAAACAAAAACATGGCCAGCAGGTATCCAGTGTCCAGGCAGGAAGAACACAACTTGCATCCCTGACTGCGGGGAGCTTAGATGTCAGACCCCGGGCAAGGTGCTTTTACATATACCCATACCAGATCTTACTAACTCCATAGGAGAAATCCGTGTAATGGGATTCAGGAAAATGAAGTAACTTGCACAACAGGGCTCACAGCTTAGAAAGGAGAGAGCTTGGAGTTTTAACCAGATCTGACCCTCAAGCCCAAGC…
lincRNA-BC1067	Chr.17	8055787	8059454	3668	-	284.962	15.8239	TCTAGAGGGACGGGGTGGGAGTTAGTGACATCAGATCCCTCGCCCCCGTGGAGTCCCTGGACACTTGACTGCCCGGGGGGAAGGGCTCGGAAGCCCTCTGCGACCTGAGGGAGCTCCCTCTCAGGTCGGGACTGAAGGAGCCCCTGCTCCCAGGGTGTTTGGGTGGTCTCCTTAAACACTTGAAAGAGGCAGAGGTTCGGAGGCCGGAGGGAGGCCCTGGTAGGGCAAGTCGGAGGGTACCAAAGGGTTGGCATGCTGATATGAGAAAGGATGGTGTTTTAATTTGTGAGACCCAGAGCTAGTCACATTACGGCTCCGGGCGTCTTTCTCATGTTAAGCGGAAGGGTTTAGGCCTCAGAGTCGTCCTTGAGAATAGACGTGGGGTAGCAACTATTGAGT…
lincRNA-BC743	Chr.X	73489929	73492718	2790	-	283.248	15.7288	TGGTTTATTCTCCACTTGCATTTTATAATAGGAAGATAAATATATTTTTTATAGTTCATAATTCCTTTATACTTTTTATTATTTTTTTAAATACAAATCTTTCCCATTGGGAACCTTTTTGGTGTGTGGTATGTAACTGATTTTTCTAAATGTTCAGCACATTCAGGGTTTGGGGGGTTGTAGTAAGGGTACTTGTGGAGCTCTCAACAGCAGGACTTTAAAAATCTTTTCTCCAGTGCTCTGCTTTTAACATGACTTAAATATTCTCTCAGCCTGTTTCAGTTTTCCTGCCATTGGCTTATGCTATCTTCTATGAGGGGAGTTAGCAAACTTTTTCTATAAAAAGCCCAGTGGTAAATATTTTAGGTTTTGTGGGCCATATGGTTTCTGCTCTTGTAG…
lincRNA-BC1294	Chr.7	72465229	72468823	3595	-	278.213	15.4491	ACTGGGAGGGTCTGACAAGCCTGCTGCTGGAGAAGGACCAGAGCACGTGCCACATGGAGCCAGGGCCAGGGACCTTCCACCTCCTAGGGTGAAACCAGGAGAGATTGCTTGCTTCACTTGTACAAGGCAGGAACGGTGGCATGGGGTGGGGGAAACTTGGAGTTGGAAGGTGGCTAATCTTTGATTCTATGTTTTTGATCCTCCTGGCACTCCAGACCTGGGTGATGTGCAGGAGAGCACACTGATAGAAATCCTTGTGTCCAGTGCCCAGCAACTCCTGCCTCAGCCTCCCGAGCAGCTGGGACTACAGGCGCCCGCCACCACGCCTGGCTAACTTTTTTGTATTTTTAGTAGAGACGGGTTTTCACCGTGTTAGCCAGGATGGTCTTGATCTCTTGA…
lincRNA-BC602	Chr.20	3908950	3911880	2931	-	277.095	15.3871	TTTGTGTGTTTCTTAAGCAGCTCAAAGATAGAATGTTGCTGGTCTGCTATGGGTTAGTGGAGCATAACTCAGCCCCAACTGGACTCCACGGGTGGCTGAACCATTAGTAGTTGCTAGGGGTACAACTGAATTCAACTGCCTTCAGAAACAGGGAACAAAACCAGCCTGACTTGATTCCTGGTTGGGTCAGTATCAGACACTAGGAAGTTGACATCTGCTGCTTTTCTTTGCCACGTGTGATTTGGTTAGGCCTGTCCCTGGCAGATAAGGTCCTTGAAGCCTATGCTTGCCTAGCCAGGGAAGGCAGGACAGAAATGGCCAAATAGGGGCAGGTGGCCCCTGGGAAGGTCTGAGCTGAGGGATACAGGGGACCTCCCACCATTGCCGGATACCCTGTTC…
lincRNA-BC2053	Chr.1	65529952	65532608	2657	-	272.907	15.1545	GTGTGTGTGTAAATGTTGCGCACTCGCTTTTCCCCCGCCCCCGCCCGCGTCCAGGGTGCTGGCGTGGGTCCCTTGCCGTCCGGCGGCGACTGTAAATAGAGCCTGGATGTTGTTTACATGAAGGATCCGGCGGGAGGAGTCTAAGAGGAGGAGGCGGCGGTGCCGGAGGAGGAGGAGGAGGGAGGGAGAAGAGAGGAAGACCGGAGTCCCCGCGGCGGCGGCGGTCCGGAGAGAGGGCGAGCCCCGCGCGGCGCCGGGGACCGGGCGCTACCACGAGGCCGGGACGCTGGAGTCTGGGGTAGGAGGGAGAACGGGCACGGGGCGGGAAGAGGGGTCCGTCAGTGGCATTTTTAGCTTGCACCCTGCCACGCAGATTCTCCCCGGCCGGAGGGGAGGAGG…
lincRNA-BC1746	Chr.2	96494259	96496661	2403	-	269.358	14.9574	CAGATTTTGCAACTTATAAGGAAAGGACTTATATCTTATTCAGTCTTTGTGTGTCTAAACTATCTTCACCTGTAAAATGAGTATAATGAAGTACTTTATAGAGTTGTACATGTTATATGTAAAAATATAGCAGTGAGGGGGCAGTGGACTGGCCAAGATGGCCGAGTTGAAGCAGCTAGTGTGTTTGGCTCTCACAGAGAGGAACACAAGGGGAGAGTCAATACTGCACCTTCAACTGAAACATCCAGGTACTCACATTGGGACTAACCAAGGAAACAACTTGACCCAGGGAGAATGAAGAAAAGAAAGGCAAAATGACAGCCCACCTGGGAGTACCACAGAGCCAGTGGAACCTCCCTCACCCAGGGAAGCAGTGAGTGAATGTGTGACCCTGGAAAC…
lincRNA-BC635	Chr.3	170111954	170113920	1967	+	266.594	14.804	TCCCAGGCTGGAGTTCAGTGGTGCAATCTCGGCTCACTGCAAGCTCTGCCTCCTGGGTTCAAGCCATTCTCCTGCCTCAGCCTCCCGAGTAGCTGGGACTACAGGCACCCACCACCACTCCCGGCTAATTTTTAGAAACAAATATTTAAAATGACATATTCTCCCAATACAATCTATTTAGATCTGGAGAAGGAAAAATCAGATATTTATGATATAGTTTTATTTTAATTTTGAATTATTTGTGTCACAGCTCAGCTTTTTGGAAGACAAACTCAAACACCTATAATTTCATTTATATTTCTAATTCACTTGGAACCTTTCTGCTTTATGTTACCTAGAAAATGATAATTTGTTTAACCCAAAACTTCTAAAATAAATTGCTTAATCCTTGAAATATGT…
lincRNA-BC677	Chr.1	143283231	143284203	973	+	258.005	14.327	TTTGGCGGACTCTGCGTGGACTTGGAGCTCACAGCGTCTTGCGACTTGGAAGCGGATTCAGAGGACAGGACAGAACACTTGGGCAAGTGAATCTCTGTCTGTCTGTCTGTCTGTCTGTCTCATTGGTTGGTTGATTTCCATTTTCTTAAGGGGCACATACCTCACACCGCACACACACAAACACACACCGCACACACAAACACACACACACACACACGCGCACACACACACTCCTTCCTTCTGCGAGTTAGAAAATTGGTACGGGCCCCTGGGAGCTGCAGGTTTCCTAATCATGTCTGCACCTAAGAACAGTAGGGTCTTGTCTGGCTCTTCTTATGAACGGTCCCCCAGCTGGGACTCCCCAAGGTCCATGCGAGCCTCACCCAGCTTCTCCCTCTC…
lincRNA-BC8471	Chr.17	45129243	45131996	2754	-	255.127	14.1672	TGATGGTATTGTTTATGCTATGTGTTTTTGCAGGAGGCCTGAGGTGGGCTGGGTTCTCCTCCTATGGCAGGGCTTCACTCTCCTCCTCCTTCTCTGTTGGGGCTTCACTGTCCCTGGGATAAGAATAACAATGCCAAGGTTTTCATTCTTGAAAGGAGCAATTAAGCGTCTCACCCCCTCCTCATTTTAGATGGGAACTGTGAGGGTCCCGTCATTTACCCAGGGTCCCTGTTGAGGATCTTGTCCTCATTAGATGACTTCTTGTGCAGCTTCCATGCGTGATTCTTTACTCTTGTGGCACTGAGAGGTTTGTACATGTCTTTAAGCCAGAGCGGCTTTCTGAATGAAAAAAGTCCATCCTAGAAGATAGAAAGGGAAATATTAATTTTGCATGTCCTC…
lincRNA-BC1136	Chr.7	89204595	89208744	4150	-	255.109	14.1662	CTGTTCATCACTTTGCCCACTTTTTAATGGAGTTGTTTGTTTTTTTCTTGTAAATTTGTTTAAGTTCCTTATAGATGCTGGATATTTGACCTTTGTTAGATGCATAGTTTGCAGAAAGTTTTTCCCATTCTGTAAGTTTTCTGTTCAATCGTTGATAGTTTATTTTGCCATGCAGAAGATCTTCTTTTGTTTAATTTGATCCCATTTGTCAATTTTTGCATTTGTTGCAATTGCTTTTGGCATCTTCGTCATGAAATCTTTGCCCGTTCCTATGTCCTGAATGGTATTGCTTATATTTTCTTCCAGGGTTTTTATAGTTTTAGGTTTTACACTTAAGTCTTTAATCCATCTTGAGTTAATTTTTGTGTATGGTGTAATGAAGGGGTGCAGTTTCAATCT…
lincRNA-BC726	Chr.17	62778160	62780864	2705	-	254.736	14.1455	CTAGAGGCAGCGGGTGGCTGTTGGGCAGGCCACTGCTGGGACAGGGCCTGTGGGCCCACCCAGTGCCTTTCCTGGCCCTCACTGCCAGTGCCAAACCGCCCCTCAGCAGGGCAGGGCCAGTCCTGGTGACCCCACTTCCTCTCTGTCTCCTCTTTACTCCCCACCCCAGTGCGTCTCACCTGCTGAGCCCACCCCTTTCTCAGCGTCAGAGCCCCTAGCTCTTCTCTAGCCTGGGGCCTTGGCCCCATTAGGAGAAGGAGAAATGACTGGAAACCAGCACTTTCAGCACTATGAGCCCTCCTCGGTTTAGGGAGGGTCGCCGTCTTGCCCACCCCCAATCCCCGTGCCCTCCTCACCCCTCTACAGACAGGGGCACTGCTGCAGATGCTCCAGGCCCAC…
lincRNA-BC1025	Chr.9	37776016	37779238	3223	-	254.041	14.1069	GATTAGGTGAACAGTTCCTTAGGAATTAAATTGTGAAGGGGAGGGGACACAGCAGAGAAGTAATCTGTTGGTTCTTTTGAGATATTGAATACATGTCCCAAATTTGCTAGCTGCTTAACTAGCAAGTTAACCCAAACTGTCAGAGTAACTGAAGCAAATATGTCCAACTGGGACATAAGGAACATGAGATTTGTGTAATAAGTAGGTTATCTAACGTGTTCATGTGTCTAACACTTTCTAGCTATTTTCAAGACAGACTTAATCAATACTGTGTTTGCTTTCCAATTTAATCTGTTACAAATACATATGAAGAATCTAGTTGGTACAGGCTCAGGGAGGATAGAAAGATAGGTACACAGATTTGTCCTGTTAGGATCCTACCATTAGGAAGGATTAGGA…
lincRNA-BC610	Chr.17	81052744	81055820	3077	+	249.729	13.8674	GACGGAAGTTTTGGAGCCAAATAATACGTTTTTTATTTTCATTTTATTTTTAAAGGATGAGCTTTGGTCCTTTTCAGGCCGCCGGTTGTTTCCGTTCCCGAGAATAAAGACGAGGATCCGACCAGCCAGAAGCCGGAGTCTGTCTTTCGCCAGGTCCGGTGCCCACGGCCCGTGTTCAGGGCCTCGCTGGACGTACCCCAGGGCGCCACCCTGCCTCGGCAGACACGCTTGCTCCGCCCGGCGACTGTCCCTCAGCGCCTGCTGCTGCATTTCCATTAATGCAGGTCCTGCCCTGTGGCCCCAGCCTGCCCACAGTGCAGGGGCCCACAGCTAGTCTCTAGACGCCCAGGAGCTGGTCTGAACCCAGGTTGGTGACCCCATGTCCCCAAAGGATGCGGC…
lincRNA-BC483	Chr.14	95879845	95883727	3883	-	248.806	13.8162	AGATGTAATGAAAGGCCTCTGAGCTGCAACGTGGAAGAGCGCCATAGACCCTCACTTGGTGCCCAGCGACTCTTGCTTTATGCGTAATGAGAACAAGTATGCTTGTCTAGTTTTAACAACCACAAAGAGTAGCTGCCACGTGTCAGAAGTAGAAATGGCAATGACCAGAGGCAGGTTCAATGATAGCAGTGACAAGTGACAGAGTGATATCGAGGGAGAAAAAGAAGAGCTGCAGAGAGCAGATCCCCGAACTAAGAAAGCACAGCTGTGTGGAGGCATTGCATGCCGGAGCCCTAACCCCAGCTCTCAGCGGCTTCTGATCACACAGACCTATGAGGACTGTCCCTGGTGATGACACCGAGCCCCCATGAAACGGTGAGATCCTGCTCTGTGTGTTTC…
lincRNA-BC8470	Chr.15	52970852	52971916	1065	-	247.058	13.7191	CCTTTGGATGACATCTCCCCAGTTACCCTGCGCTCTAATAGCGCAGCTCCGATTCCTGGTCTCAGAATCCAGGCGCGCCTCTGCCGGCTGGGAGCGCAACCGAAGTGCCTGGGACGTCTCGGGCTTCCGGGACTCTGCTGGTGTCTCCCAGCCGCCATCTCCAGCGCCCTCGCACCCGCCGGGCACCTGCACCGAAAACCCGGCCCCAAACTAGCGCCCCGGGGCGAGCGGCGGCATTGCCATAGTAACCGGGCGCCAGGGCCGCGGAGGCCGCCGGGGAGGAAGTGACGACCGGGGTGGGTTGGCTGTTGTTGGGACACGTGACCTAGGCAGTGTTTTGACAGGGCAAACAGCAGAGAAAGAACTGGCCGAGCGAGGGGGACGGGGAGCCGGGGCGCC…
lincRNA-BC649	Chr.1	119699115	119702241	3127	+	245.961	13.6582	TCAGGACCCTCAGCTGCAGGTCTGTTGGAGTTTGCTGGAGGTCTACTCCAGACCTTGTTTGCCTGGGTATCAGCAGCGGTGGCTGGAGAACAGCAGATATTGGTTAACTGCAAATGTTGCTGCCTGATCGTTCCTCTGGAAGTTTTGTCTCAGAGGAGTACCTGGCCGTGTGAGGTGTCAGTCCGCCCCTACTGGGGAGTGCCTCCCAGTTAGGCTACTTGGGGGTCAGGGACCCACTTGAGGAGGCAGTCTGCCCGTTCTCAGATCTCAAGCTGCATGCTGGGAGAACCACTACTCTCTTCAAAGCTGTCAGACAGGGACATTTAAGTCTGCAGAGGCTATTGCTGTCTTTTGTTTGTCTGTGCCCTGCCCCCAGAGGTGGAGCCTACAGAGGCAGGC…
lincRNA-BC376	Chr.20	49505635	49506877	1243	-	244.004	13.5495	TTTGCTTTATTACACATGACAGTCCTGTGTGTCCATTATATCTTTTGCCATTTAATGCCATAACTCTTTCATCAGAGATGGCAGCCACAGTCACAGAGGAAACTTGTGGAAAACCCAAGATCTGTCATCTGCAAATAGAATGCTTTCTCTTGAGGCACCTGGTACAAAATCTGTTTTTCTTTTTTTTTTTTTTTTTTTTTTTTTTTTTTAACTGAAAAACAAACACCCTTGAGTTTTTCAGTTCACCTTTTGTTAAGGAGCAGAGCCTGCATATATATGTAAATGTCTCAATGATAAAAAAAAAAATGTAAACATGGATTGGCATTAATTTGCAAGCAGAATCTTAATAGCCTGATGGGTTTTTTGTTTGTTTTTTCTTCTAGATGAAGTTAAACGTTC…
lincRNA-BC291	Chr.19	3121851	3123471	1621	+	243.11	13.4999	TTTTTTGAGGAAAAAGAACGCCTGACTCACAGGTTGAAGAAACACCCTGGGCCCTCTCTCATGGCCGGGTTCCCCGTCCCTCTGCAGAGGCTGGGAAGGGTCCCCGGGCTGGAGCCACGGGGGCTTCTCTGGGCTGTGCCTCCGGGGCCAACACTGGCTGCTTGGGGCTGCCCGGGGACTCCAGAGGGCTGCACGGCCACCCTGCCCTGGCTAGAGCGCACCCCACCGGAGCCCACGTGGGCTGGGCGGCTGGAGGGATGGTCCCCCGGTGACACTGGGAGAAAGGCCACTTGGATGGGGGCGTTTCTGTTTTGTTCCGCTTTGTGATGTCACCAATTTGGAAACAGCGAGGGTGGGTGGGGACTTTTACAGAATATTCTCAGGTGTGTACCCGAGAGG…
lincRNA-BC647	Chr.X	93746771	93749321	2551	-	242.775	13.4813	AGTTTCCAAGGCCAATATCAGAGCCCCAGTCTCAGCTCTTGGAGTGCTAGCAAACCCAGATTGAGTGATTGAATTATGTGGTCCCTACCAGACTGCTGCTTTTCCATATTTACCAGAACCATCAGTAAACAGTGTTAAAGCATTAGGTATGGGGGAGTGAACTATTTTTGTGAACAAGATTACCAGAGTATGAGATAAGAAATTAAGGATTTTATCAGCAGGGAGGACATGTTTTATTTGTCCTGTGTAATCAGAGAAAGCTATTTGCAGATCGATAGATACTGGCAATACTGCTTCGAATTGTGTTTTACTTAAAGGAATCCTGATGACATCAGGGTCATAACCTAGTAACTGATTGCATCATTTGTGGCCTGAATAGATGACTTTAGTAAGTAACCA…
lincRNA-BC3110	Chr.19	37817043	37821304	4262	+	242.253	13.4523	CATTCTTTCTTTTATACTGAGTATTCAGAATTTTTTTAAAATGTGTTTTCCACTTACAGCATTTCTCAGGTTGGACTAGCCATCTTTCAAGTGCTCAGCAGCCACATGTGGCAAGTGCCTGCCTTATTGGACAGCACAGCTCTGGAGGGTGATTTTATGTACATCCCCACTGCTCTCTCTGCCTCCTTTATTCCCATCTACCCCACACCCCTGCAGTCTGTGACTATCGTGTCCCTCCTCTCTTCCTGTCTCTTGTAATCCTTTAATATGGAGAATTATTTCCAATTCCTTAACATCCTGCCTGATTTTTTTCTGTCTTACATTCAAGGGTCACAGTTTTCCTCTCACCCTCATTTCAGTCTTTTCCCATAACATGTGACGTGCCTTTTTGTCTTGGTT…
lincRNA-BC511	Chr.11	117157027	117160295	3269	+	240.246	13.3409	TTGTACTTCTTAATTTTAGGTTTTATACCTGGGAAAGCTGTGACTCTATTAGAGCTTTGAATCTTTTCCTATCCTTTTATCTTTACTCCTACAGGGAATGGCCTCAGCTCCCTTCTCTTTTAGAATTAAACAAGTAAAAACTAAGAGTTAACTTTTTAAAAAAACTGACTCCAGGGAAAGGACATTATTATATTACCAATAGCTGATTTTTTTTTCCATTCTGGGACCTAAAATGCTTACAGGTACTAGCAGTACATGTCGGATAGCAAAGACTTTTCCTTTCAGACCCAACTAAATGATCTCCTTTCTGCCTTTGATACTCTTTTCCTTCTTTGTCTTTCATCCTTGCCTATCACCTCACAGATGGATTCTTCCTCATTTCTCTTGCCTCACTTGCCC…
lincRNA-BC191	Chr.10	37667800	37671265	3466	+	239.331	13.29	GGTTCACATTATACTGAAATAAGGTCCTGGCCAGACAGCACCATATAGTTAATTGAGGTGTTTGGGAGATACTCAAATGGGTGTTAATATTTCCCAGGCAATATTTTCAAGGCTCAGAGCCTCTATTCAAAAGATAACTGAAAGGCTAGCAAAGGGTATTGCAAAGGTATATTCTGATTTCTGACAGGAAGATCGATGGATGGACAGTGAGAGTATAAAGACCTTAGGGTTTGGGGTTCTGATTTGGCCTTGGTCTGTTGAATGATTGATTCATTCATTCAACAAATATTTATACAACACCCACAGGGGGCAGGCATTGTGCTGACTGTGGAAGATCACAGAGAGTGTGTCAGAGTGAAATTGACTTTGGAACTGTCTTTGGTGAGTCCACACCTTATT…
lincRNA-BC232	Chr.2	46865442	46869053	3612	+	237.564	13.1919	GCCTGCTATTCAGTATCAGAAAATACTTTCCAAATATCCCAGTTTTCTAGCTGCTTAGGGCAGGAAGGTAAATCTGGTCCCTCACAGTCAGTCATGGCCATAAGTGGAAATCGATTATAGTTTAAAATTTTAAAGTTTTCATCTTCCTGCAGAGTCTCTATTACTCCAAGTTGCTGTGTTCTGTTTGTTTAGCAATCTGTTGTTGGAGGTTTTCCTCAGATATCTGGTCATTTCTTGTTGTCCGCTCTTTCTTTTCTTTTTTTCTTTCTTTTTCAGGTCTTACTCTCTCACCTAGGCTGGAGTGCAGTGGCACACTCATGGCTCACTGCAGCCTCAACTTCCCCATCTCAGGTGATCCTCCCACCTCAGCCTCCCAAGTAGCTGGGATTACAGGTGCAT…
lincRNA-BC1363	Chr.4	765237	768426	3190	-	236.116	13.1115	GCGTCTGGAGTTATTCATTCTTCCCACTGCGTCTGTGGTCTCGATGGCTCAGGAGTGAAGCTGCAGACCTTCACGATGAGTGTTACAGCTTTTAAGGCGGCGCGTCTGGAGTTGTTCATTCTTCCCACTGGGTTCGTGGTCTCGATGGCTTCAGGAGTGAAGCTGCAGACCTTTGCGGTGTTACAGCTCATAAAGGCAGTGTGGACCCAAAGAGTGAGCAGCAGCAAGATTTATTGCAAAGAGCAAAAGAACAAAGCTTCCACAGTGTGGAAGGGGACAGGACCAGGTTGCCACTGCTGGCTCGGGCAGCCTGCTTTTATTCTCTTATCTGGCCCCACCCACATCCTGCTGATTGGTCCATTTTACAGAGAGCTGATTGGTCCATTTTACAGAGAGCTG…
lincRNA-BC544	Chr.19	57933606	57936502	2897	+	235.079	13.0539	GTGAGTGGTAAGTGAATGTGAAGGCCTAGGTTGTTACTGTGCTGTAGACTTTATAGACATTGTGTACTTAGACGACAATACATTTTTATTTTTATTATTATTTTTGAGACAGAATCTTGCTCTGTTGCCCAGACTAGAGTGCAGTGGTGCAATCTTGGCTTCCTGCAACCTCCTCCACCTCCTGGTTCAAGCAGTTCTGCCTCAGCTTCCCAAGTGTCTGGGATTACAGGCATGCACCACCATGCCCCGCTAATTTTTGTATTTTTAGTAGAGAACGGGGTCTTACCATGTTGGCCAGGCTGGTCTCAAACTCCCGACCTCAAGTGAGCCACTCGCTTTGGCCTCCCAAAGTGCTGGGATTACAGGCATGAGCCACCGTGCCCGGCTGGACAAAATTAA…
lincRNA-BC269	Chr.5	69216920	69219111	2192	+	234.083	12.9986	AGAGTCTGCTATAGTGAGATGGAAATGGCTAGCTTGCCTTTTTCTTGTCTATTTCATAGCCAAGGATGAAGGAAAAACTGGACCTCATTATGGATTTACTTTTGGGATACACTCATTATTCCAGAGGAGGGTAAAAGGCTGAGAAGCTTAAGGTATTTCAGTCTGTTTTATGTTACTCATTTGCGAAAAGCAGGCTCATCGAATACAGGTGAGTTTCAACGCGTCTTGAATATGGCAGCATTTAAAAGTCTTCAGACCAGGCATGGTGGCTCATGCCTGTCATCCCAGCACTTTGGGAGGCCAAGGTGGGAGGATTGCTTGAGGCCAGGAGTTCGAGACCAGCCTGTTCAGCATAGCAGGACCCCCATCTCTACAAAAACTAAACAGATTAGCTAGGTG…
lincRNA-BC812	Chr.11	77312505	77314509	2005	-	230.615	12.806	TTTAGGTATTCTTAGTCTGTGATCTTCCTTTGCAGAATCACCTGGCATATTTTAGACTATAATCATAAATCATAATATGCCACTTACTATAAAAAAAAAGACAGAGGACATTAAAGTTTGAACCCAGTGCTTTTCCTATAGACTATAAAATGGACACTGAAAGTTAATGTGCTCTATTATTATTCCTACCGTTTTATAAAATAGATTTGGCTGCCCTGAACATTTGTCAATTTAAATGAATGAATAATAATAAAAGTAAAATGAAAATACAGTTAAATAGATACAATGACCCAAGATCCTCTTGAGTACAAGCATAACTTTGTATTGAAAAGGTAAAATGGACCAATAGACCAAAGCTTTATCATTGGTTCTATTTTTACTTGTCAACAGAGCCCTTAA…
lincRNA-BC1492	Chr.7	26226230	26229171	2942	-	230.522	12.8009	TGTTTGAAATAGCTGAGTTCGTCAATTAAAGACGTACAAATATCCCAACTTTAAGAAAATTTTGAAGGTTTAAAAATGTGTGGATGTACAAAGACGTTGAACTTTGAAATACATCAGGTTGATATGCATAACCTCAAAATACCAACTCCTATCCAGCCAAGGTCAAGGGAATATCACACAAATAGGGGAGAATTAGGTAATTGCACAATAGACTGAAATGAACTGATTGAAGGAGGGTTTACTGAAGCATGGGGGTAATGTTGGATATTCAACATAGGCTTATTTCCTGTGTGTATATGTTGTGTTGAGCTGTTTCTCTTGTAGAAATTGAAGTTTAAGGTAGTTCTTGTGTAGCTTTGAGACAGTGCCCTAAATGAAGAAAGGCTGCTTTTTGGCCAA…
lincRNA-BC1012	Chr.5	141231175	141232053	879	-	228.58	12.693	TCAGGGTATGGCCCTTGCTTGACTTAGTCTAAGCTTGGGGAGGTGGTCCAAGATTGCGAGCGGTGGGTACAGGCTGCGGGGTCGTCTGGTGCCTTTGGGAGCTGTGCTGCTGGGGTCTTGACTCTTGTACCCCAGAGACCCCACCCCCACCCCGGAAAAGCCAGGGGCCTGAAGAATCACCCTATTTATCTGCCCCTTACCCCCAACTTGGCTTGGGGTGACAGTGCTAGGAAGGAGAGCATTGTTAGGCTGGTAGCCCTGGCATACGAAGCCCTTCTACAGAGGGGAAGGGGTAGAATGGGATGGGGTGGCAGCAGCCAGGTCTAGGGGTTGGCCAAAGGCTCCTTTCCCTTGGGGAGGCCCAGGAGATGGGCTTGGGGCTTGTTAAAGAGACAGCCC…
lincRNA-BC377	Chr.16	83949807	83952000	2194	+	227.876	12.6539	GGTCGTCTTTAAGATTAGAGACCTGGGAAGGCTGGAATCAGCCAGCCAGCCTACGGGGAGTTTGGGATGAAGGAGCCTGGGGTGTGTTGGATGAGAACAAAGGTGAAGGAAGGGGCAGTCATTGTGCTTGTGGGAGGAAGGCAGTTGTGTTTGTGTGTGTATGTGTGTATCAGTGCACATCTGTGTGCATGTGCACGAGCGTCTCTGTGTGGATCAGTGCACGTCTGTGCGTGTGCACGAGCGTCTGTGGATCAGTGCACGTCTGTGTGCGTGTGCACGAGCGTCTCTGTGTGTATCAGTGCATGTCTGTGTACGTGTGCACGAGCATCTCTGGATCAGTGCACGTCTGTGTGCATGTGCCCGAGCGTCTCTGTGTGGATCAGTGCACGTCTGTGTGCG…
lincRNA-BC786	Chr.16	31468820	31470954	2135	-	227.134	12.6127	CGTTGGTCGCTGGGTCCTTTTCCCCACCCAGAGCCTCCCCGGCCGCCGCCGCGAGCTGCGCGAGGCAGAACGAGAGCGAGTCCGTGAGGGTTGGCTTCGCAGCCGCCATCTTGGCTCGGGCCTCAGACTCCGCCCCGCTTCTCGCCGCTGATCCCAGGGAGCGGAACTGGAAGACAGGGAAATCGTCGGGCACCGCCTCGCTGACGCTGTTTAGCGCCACCGCAGTGATGCAAGTCGGAAGTTGTAGTTCTCGACCCCGGAAGTCTGTCCTTGCACACGAGGCGCGGCAGTACCTTAATCGCAGCGCATCCTGGGACGTGCGGGCGGTGCATGAGGGAGATGTGGTCCGCGTCGAGCTTCTCACGCCTACCTCGGGAAGCGCTGGAAACTCTTCCAGGG…
lincRNA-BC789	Chr.15	65735617	65737794	2178	-	225.047	12.4968	TCAGGTGCTAATTGAGATCTGCCCTGTTAGAGTCTTGGGGTGCTAGATTGGTCACATTGACACCAGTGGCAGGGAAGGCATCTATGAGTTTGATGCTTTTTATCACACACTTCAGTGTTTAGAAAGTTATTACCAATACTTTTAAACAACACTCCAAGAAAATTTGCTATATTTCTTTCTCATCACTACAGAGAGAGTAGATTTCCCCATAGAGAGCACAGCCTCCATTAGTAAGGTTGGTGACTATTGGTAAGAGGTGGACTTCATTGACACCAAGTGGGAGGTAGGGAAAGCCCAGAAATGGCAGGATGATATGGTGGTTCTGTCGTTGGGAAAGGTATTGGGTTTTGCTGTTTGTATTTATACTGTATAATAGATACCACGCTTTTTCTTATTATC…
lincRNA-BC731	Chr.X	73443646	73446095	2450	-	223.889	12.4325	ATTTTACCTTGAAATAGTTGGCTTCAGATTAATATCAACTTAGTTTCAATAGCATAGGAAATTTGCTTCACTATATTTCCATTTTCTCCCCGTCCTTTGTGCTATTATTACTATACCAATTAGATCTCTACACAATATAGGCATATCAACACATTTTGTAATTATTTCCTTATCCAGTTGTCTTTTAATATAGATCTGTGAAGAAAAGTATTACACAAATAGATCTATTCTGTTTTTTATAATTATTTAATTACCTTTGGTGGTGCTGTTTATTTTTCATGCATTTGAGTTACTGTCTAGTATTCATTCATTTCTCTCTGAATCACTCCCTTTAGTATTGCTTGTAGGGCAGGTCTGCTAGCATTGAATTCTTTTAATTTTTGTGACTCTTCAAATGCC…
lincRNA-BC512	Chr.X	115055429	115059090	3662	-	223.429	12.407	CATGATTCTGTTGGTAGCCATGTCTGGATAGGGCTAGCATAAATCTCTGCAAAGGATCCCCACCCTGAGGTTACAGCCATTTTACCACCTGCCCCTTTACTGGCTGCAGTGCCTGCTCCTGAGAGTGCCATACTTCTGGCAGAAGCCTGTTTTTAGTGCTGTGTGTCCCACACCAAAGAGAGCTAGTGCCTAGATCCCTGCCTTTGCAGAGTTCTTCTTGGCCACCTTCCTTCAAAGTCCCAGGAGCCTCAGGGCAATGAGCAGGAATTGGCCTTGCTTCCCATTCACCCCTGGCTCTCCCAAGTCTGAACCTGTGTTTATCCAGGTAGCTGGGAATCAAGAAGGGCCAGGAGTCCATGCCAGAATCTAACCACTGTAGGGTTCTGTCATCATCCTTCC…
lincRNA-BC980	Chr.16	11018927	11020016	1090	+	220.737	12.2575	GTTGGGCTGGTGTCACCTGAAGACTCATTCTTCTGTACGTCTGACAGGCAATGCTGGCTGTTGGCTGGGGGCCTCAGTGCCACTACGGAATAGTTGGCTAGGACCCCTCCATGTGGGCTAGTTGGGCTTCCTCATAGTATGGTGGCTGGGTTGGAGGGTGTCCCAAAAAGAAAGGAGGGGATAGAGAGAGACCACTTTTCATAACCTAGCCTTAGAAGTCACACAGTATTACTTCTGCTACATATATATGTTTTAAGAGGCAGGGTCTCACTCTGTCGCCCAGTCTGGAATGCAGTGGTATGATCACGGCTCACTGCAGCCTCAACCTCCTGGGCTAAGTGATCCTCCCACCTCAGCCTCCCGAATAGCTGGGACTACAGGTGTGAGTCACCAAGCCCA…
lincRNA-BC197	Chr.10	37651089	37654748	3660	+	217.491	12.0772	TTGCATCCTTGATTTGCTTATCAGCTTTTATTTTATTAGGGTATATAAAACCTACTGAGTATTTCACATTCGTTTTGTATCTTGACACATTATTGAAGTCACTTATCATGTCTAAGAGTCTTTTGGAAGAATCCTTAGAGTTTTCTAGGTATAGAATCATATCATCAGCAAACAGAGATAATTTGACTTCCTTTCTTCCTATTTGGATGCCTTTAATTTCTCTCCCTTGCCTAAATGCTCTGGCTAGGACTTCCATTACTATGTTGAGTAGGAGTGGTGAGAGTGAGCATGTAAGCATAACATTAATATAGGTCTTTTTGACCCTCAAGCTCTGAACAAGGAAAACATGAAGGCAAAAACAAAGATAAAATACAGTTAAAAATGCAGTGGCTGACTGAA…
lincRNA-BC800	Chr.10	118588757	118590970	2214	-	216.322	12.0124	ATCTGCTGACCGTCCTCCGGACACGGTAGGGTGCTCCATGCCACAGGGCCTTTGAACAAACCTTTCTTATCCTTGGAATAAATGCCTTTTCTTCCTTTTGTTCCCCTGCCAAACACATGCTATTAGGAAAGATTCAACCCCATGTCATCACCTCCACAAAGCTTCTCCTGACACCTCCCAAGTTAGATTGACCTTTTTCTCTTTTGTGTCCCCCACTGTCGAACTTGATGTTCTTGTCAATGACAACAATAGTGGTAACAATGATGGTTTCCTTTCATTGAGTGCCTTTTGGTTCCAGTAAGTGTAAGTGCTTTCACTTGTTATATCATTTAAGCCCTGCCACCCTATGAAGAGGCCACTATTATACATACAGTCATGCATTGCTTTATGACAGGGATA…
lincRNA-BC340	Chr.17	41601713	41605202	3490	+	215.688	11.9772	TTAGCCGAAAGGTTAGGATATTGGCCTGGGCTCAGGGTGAGGGAGATTTAGTATCTGTGCTCTGGCACACATGATGAGAATCCCCTGAATCCCCTGAAACCAGAACGCAGGGCCTCTTTGCGCTCGGAAACGACGTACAACCCAGACTTCCAGCCTTGTCTTTCAGCATCAGCACTAGCCGGGCCGTGCTGGGGGATCACCCGATGATCAACCATGTCCTCTCCACAGAGCACTTCAGTCTGGAGGCCTGAGTGGCTACAGATGGCACATATTAAATACAGAAGGTTTCCCCTTGCTCCCTCCACCTCCCACATTCGCAATGTGCAGCATGTCCCATTTCCTTTTGAAACATACTAAGTAACAACACAGCTTTTATTTTATTTTGTTTTTATTTTTTTC…
lincRNA-BC619	Chr.19	58876517	58878852	2336	+	214.248	11.8972	TGTGCGCCTGTAGTCTTGGATCACCCATGCTGGAAGAATTCAGCTGCCCGGACATGAGGAAACTCAGGTCTGCAGTCCTGTGGAGAGGCAGTGGAGCAGTGCATACTCCAAGCCCAGTGGGGCCTTCAGATGATTGCAGTCTTGGCTGCCATGTTGACTTCAACCTCGTGAGAGGCCTTGAGCCAGAACCACAGGCCAAGCTGGTCACGAATTCCCCACCCCCAGAAAATGTTTGCGATGATAAATGTTTATTTATTTATTTATTTATTTTTGAGAAAGTCTTGCTCTCTCACCTAGGCTGGAGTGCAGCGGCGCGATCTCAGCTCATTGCAACCTCTGCCTCCCAGGTTCAAGGGATTCTTGTGCCTCAGCCTCCCAAGTAGCTGGGATTACAGGCAC…
lincRNA-BC634	Chr.X	93717328	93719410	2083	-	213.637	11.8633	CTGGTGGGACATTCTGAGATAATTTGAGTATTTTCAATCTTCTTTATGTCAGGGATTGGGCTGTTCACCTCTTTGATATTTGTCCATAATTATGCAGTAGCATTAAGCACTACTGGCAGGCTGACTATAGGAATGCTTATCATTTTCTCATGTCTTTACTATAGTACTAAACTATTTGGAATATGTTAAATATCTCTACCATGTAAATACTTGAAAGCAGACAGGAAAAATAAAGGGACTTACCACTCAAACAAGTTTACCTAAAATATGTTAAAATACAAGTAGTTATTCAAAACATAACTCTTATTCTCATTTATTATTAAAATTAATTGAACATATCTTAACAGTGAGAAAAAATGAAATTCAATTCAACCCTATAGTTTAATTCCTTTATAGTAG…
lincRNA-BC1157	Chr.17	1324524	1325167	644	-	213.558	11.8589	TGGTGTGGTATGACCAATAGAAACACCTTATAGTTTGCTTTGGACCTCATTTTGGAAAAATAATCTGCCTTTCTAATTGTTCTGCATAGGTTAAAATGATAAATTTACATTCTTTGAACCTATACCAGATTGTGGTGTCCGAGTGACCGGCACACTGTCTGACACACAGTCAGTGTGCACGTATTTGTCTGAGTGAATGAGGAGACCTGAGAAACCGGTGACGTGGCACAGGGAAGCCAGCTGGCCCAGGATTCCGTACATGGCCGCAAGCAGACTAACGCGTTGACGCTAATTTAATGTATTTTACCTCACACTAAGGTCATGCTTGATAAAGACGTTAAACTCAACTTGTAAAATGGTAGCCCAGTGCTATGCACAGAGTGGGTGCTCATTAGTGTT…
lincRNA-BC135	Chr.3	31678052	31678584	533	+	212.89	11.8218	TTATATTTATTTTCATGTTTCTCTAATGCAAAGAATGTTTCATCAAATGTATATTTTCTGTTGCTTACTGTTTGCTCTGAGAAGAAGCTGCTGTTTCAAAGATGGACCTCTGAGTAGCTAATTGATTCAAGTAGTTTTTTTATGTTGACACATTATTACTGCTGTTAGCAGTCGTTTTCACCAGGTACTTACAGAGCAGATTTCATACATCATTCATTCAAGGGCTAAATTTATATTTTTTGGAAATCATGGCAACTACACAGGATGTTGCTTACCAGGACGGAGTTTTGGTATCTTAGTACTGAAGTTAGCACTATGTTTACATGCAAAAGATTAAGGAAAAAACCCTTAAAGTGGACAGGTATCCAAAGTTCATTTTCTGTGACTCATCAAAGTGAC…
lincRNA-BC502	Chr.19	56150543	56152194	1652	+	211.772	11.7597	TTGGGTTGTCACAACTTGGGGTTGGGGGAGGGTGCTACTGCCATCTGGTGGGTGGAGGCCAAGGATGCTGCTCAACACTCTACAGTGCACAGGATGGGCCCCCACAACAAAGAGTGGTCCGGCTCAAAATGTGTGGTGGCCCACGCCTGTAGTCCCAGCTGTTTGGGAGACTGAAGTGGAAGGATCACTTGTGCCTGGGAGGGTGAGGCTGCAGTGAGCCAGAAGCATGCCACTGCACTCCAGCGTGGGCGACAGAGTGAGACTCTGTCTCAAAAAATATACATACTGCCCAGTAAAATGTTTAAAAAGTACCTTGTGTCCCAAACCAAATATAACTGTGAGGCCTTTTGGGCCCTTGGGCCTCCAGTTTACAACTGGTTGACAGTGGTCTCTGGAATT…
lincRNA-BC770	Chr.9	99657326	99659301	1976	-	209.854	11.6532	AATGTATGATGGAAAGCTCAGGTTGCAGGGTAGCTAGGTGGCCCATGCTTGAGCAGTCTCCACTAAGTCCCAGGAGCAAGCCAAAACTGCTTCTGAAAAGGAGAGTAGTTATCAGCGGAAGATGGCATGCTCCACAGTTCTAGGGTCCACACTGATTTGCCTGTAGAGGCCTGCCAGTGGCTTCAGATAGTATCCCTATCTGCCACTGACACTTCAAGCACCATTGGATCTCCTGAAACATAAAGCCCAAGTGGGAGAGCAGCTTGCACAGCAGCCTGGACCTGTTGCAGAGCCTGCTTTTATCCTGGGCTTAAAACTAGCAGCTTTTTGGGTCACTTGGCAAATAGGTCAGAGAGTAACACACTCAATTGAGGAATATGTTGCCTCTAAAATCCAAAG…
lincRNA-BC6100	Chr.19	58817455	58818934	1480	+	207.72	11.5347	AGCAACCGTGACAAGTGGTGCCCGACCAGGGACCTGAACGAGGAAGGTCTGCCAGAGCAGAGAAAGTGAAACTGATCAGACGAACTACGAACCCCTGGACGGGAGAGTCTGCCGGCGGAGAATATAAGGTCAGTTCCCTGAGAAGGTATCGGGAGCGGGAGGTTTCTGAATCAGGGTAACATGGGGCAGAATCTGTCTGTTGAGGAGCAACATTATGTGCAGCTGCTTAAAGTTTTACTTAAACAATCTGGTGCTCGGGTTAGTTCTCAAACATTAAGCTTCTGCAGGAGGTTATTACACATAACCCATGGTTTCTGCAGACAGGTACTCTTGCTGTGGAAAATTGAGACTGAGTAGGAGAAAGATTGAAACGAGCTCATCAGAAAGTTCTTAAAGTGG…
lincRNA-BC981	Chr.18	39662022	39664208	2187	+	205.646	11.4195	TTTGTCTTTTAAGACTAGAACTAATCCCTCTAGCTTTTTTACTGGAACTTTGGGGAAAAAGAACAAATACAAATATACAAATGATATGAACAATATGGTAATAATCTTTTGCAACTTAATATGTTACATAGTCATATGACTTGGTCTTGGAAGAAAAAGAATTGTTTTGGTGCTGAATAAATATTAGAAATCAAGTGACAGAGAAGATGAAGGTAAAATTGTGGCACAGTTTCAGAGAATGCCGTTAATGATAACGTGTTATTTGTCTCAAATTCTTAGCCCTGGGCTTGCCTCTTCAGAGTGGGGTTACCGGCGAGAGGGCAAGCATGTAATTAAGAGACACTCTAGAGGCATATGGAATATAGTTTGTATAAAACATACCTGCTGATTAGAAAAATG…
lincRNA-BC80	Chr.3	15687752	15691422	3671	+	205.414	11.4066	TTCTTTCTGTACGACACAGCTCATCCAGGGATTCCAGGGACCTTAATAAATCACGGTAGCTTTGGGCAAGAGTTGGGCACGTTGCCCGACTGTGCAGGATGGATTGATGCTGGTATAATTTGATCTGGAGCCCTATAGAGGATCTCGTTGCTTTGCAGCGATGCCTGGCACCCCATAGAGATAAGTTGCAGGGACTGCCGTGAAGGGCATGAAGGGTGGCCCACTTTAGTCATGCATTTATTCAATCACCCAACAGGCACAGAGCAGGAGCTTCCCATGTTAGGAATTCCAGATGCAAAATTATCAGACTCAATATGGTGAAGACATTTTTAGGCCACTGATTTCTGTGTAATTTGTGTCCAATATTTCAAAGCCATTTAAAAAAGGATTTTGACTGCA…
lincRNA-BC216	Chr.2	42980597	42983512	2916	+	205.06	11.387	CAGCCGTGCCTGGGAAGAAGGCAGCCCCACTCCCAGTACATTTCAGTGGGAGACCTCTGCGTGCATCCATGGAGACGCAATGGGGCGGGGAAGGAACTGTGGGAGTGCACGTTCCAAATCCTGTGTCTCCACGTGTGGATCAGCAGCACCTCGCTTTCTTGTCAGAGACCTCGCTGTTACGGAGCGAGACCTGCTGAGAATTGAGGGGCTGAGGGAACCCCTCCACCTCCTCCCTTCTGCAGCGCCCTGCGCCCCACCCAGCAACAGCGGCCACTTGGCAGTGGGGCTGCTGCAAGCTCAGAGCCGCTGCCACCCTGCATGTGTCCGCTCAGCTCGGTCTTATGCTGTATAGTTACTAAATATGTACAGGAGGGCCATGGCATCTTTCTGAATGGATTT…
lincRNA-BC500	Chr.14	92225648	92227026	1379	-	204.312	11.3454	GATTTCCTTGGTTATAAGTAACCTGTGTGGTAGCTTTCTCAAATGCCAAGTGTAGTAGTGATGTACTGGGTGGGTGAGTGGGCTCAAGGCCTCCTGAGTAGCCTGGGTGGCGTGGGCAATGATGGTAACAGAGGCAATGCAAAGCTTGTCTCCTTCTTGAGCTCTGTGCTCTTGAGTCGGCAGATGTTGTAAGGGACTGTGTAGATCAACCTTTAGGACAGGAGGTAGCACCTAAAAGTGAGAACCAGCTGTGGTGGTGGCAATAGAGTTTATGCTTGACCTTTGTTAATCGGGAGAAGTTCTTGGGCATTTCAGATGATGGGTAGGGCCATGGAACTCTCAGTAGTCCTGGTCCCATGATATGCCTCTGAAACAGGAGGGGTGGGATGTGGTAGTGGG…
lincRNA-BC621	Chr.16	74355275	74358353	3079	-	203.534	11.3022	TTTGGGCTGGGTGCAGTGGCTCATGCCTGTAATCCCACCACTTTGGGAGTCTGAGGCAGGTGGATCACGAGGTCAGGAGTTCGAGACTAGCCTGGCCAACATGGTGAAACCCTGTCTCTACTAAAAATACAAAAAATAGCCAGGTGTGGTGGCAGGTGCCTATAATCCCAGCTACTCAGGAGGCTGAGGCAGGAGAACTGCTTGAACCCAGGAGGCGGAGATTGCAGTAAGCCAAGATTGTGCCACTGCACTCCAGCCTGGGTGACAGAGCAAGACTCTGTCTCAAAAATAAATAAATAAATAAATAAATAATTTTGGGGCTCTAGTAAGAAGAGATGGCTGATCTGCTCTCTGTTAACTTCCTCTCCTTTGATAGATGTGCCTGGGGGCAGAAGAGGG…
lincRNA-BC689	Chr.1	144598533	144599098	566	+	203.31	11.2898	TTTAGATGCAGGCGAAGGTTCCTGGTGACCCAGGCTCTCACCTTACCGTCCCTTACCGTCCTCCTGAGGGTGTCCTGGAGCTTCAGTGCTGTGTGTTCTTGGCCTCCACGCTGGGGGTGCCACCAACTCCCACTGTCCAGGGCTTCCAGTGGACTCTCCGAGGTACTGATGTAGAAACTTCCCCATTCGGTGCACCAAGAGCAACCTCACACGGTGTGGGCCGAATGAAGAGCTGCCAGATCCCACAGGTAAAAACCCTGAGGCATTGCCAGCTCGATGGAGTCAGAGAGTCCTTTTTCTATTATGACTCAGATGTGAAGGGAAGATGCCAAGGGCCCTAAACATCGCAGGGCCTTGCCTGGCATGAAACAGATACTGAATTAATATTTGTTAAATGAA…
lincRNA-BC805	Chr.1	158067389	158069807	2419	+	202.386	11.2385	GCAACCAAGGTAGTCTCTGCCCTCTGTAACTTACGTGTTGGTGCATCAGAATCTGAATTGGAACCTACCTGATGGGCCCAGTGGAATAGCTTTTCTGGGGAGTGGAAGGCGTCCTTGATCACAGAGCTTTGCTGTCGAATCCTGGAGTCCTGCAACATGGTGATGCCTCAGTAGTTGGTGATCCTGATCACCTTTGGTGGCTTGTTTTAGTGGAAAGAGCAAGGGACTAAAGGTCAGGAGACCCAGGACCCAGTCCTGAAGCTGCAAAGGTTAGATCTCGGCCTAACTTTCTGTTCATTGCCCCCAATTTGTCTGGCCTGTAAAATGAAGGGGGAGGGTTGCATAAACCTAAAACTATTCTGGTTTTGTTATACCCATAGGGTTGGGGGTAGGGATGGG…
lincRNA-BC1383	Chr.1	208028775	208031535	2761	-	201.857	11.2091	GATGACATCCTTACATTGAAATTGGCAACATTATCACATAATGGTAGAAATGATTTCCAAGTGCCTGTTTTAAAAGAACAATGGCTTTCTTACCCATTAAAAAAAATTCTACTTTCACCATAAAGATACAGAGTATTTATTTGTTTGTTTAAAAATACCCATTAAGTAGCATTCTACTTACTGGCACTCATTACAGAAGAGGTCAGCACATTTTAGAACTCTTGTTTTCTGGTTTAAAAAAAGTATAATTCCTCTTTTTTTTTTTTTTTTTTTGAGACAGAGTTTTACTCTGTTGCACAGGCTAGAGTGCAGTGGCACAATCATAGCTCACTGCAGCCTCCAACTCCTGGGCTCAAGCAATCCTCAGCCACCCTGGTAGTGAGAACTACAAATGTGCTC…
lincRNA-BC266	Chr.10	60589201	60590757	1557	+	200.531	11.1355	TGTCACCTAATATGTTGGTACAGATAAGAGTTAGTCACATTTTTCTGACTGCATCAAACTTTTATTTGAAATGGTACTGGATCTTAGTTTCTGTGCAGAATATTCTGTGATTTTGGGAAATGTAAGTGAGTCCACTTGCTTCTGGACCAATTCTGTTTCATGTATGTTAGCATCCTAGAAACACCTAGCAATGGACCTAGTTCACAGTAATAGGTGCAAAGAAAGACCAAATGGACTTTGCAGTATTAACCCTTTGCAGTCGTCATACTTAGCTGCTGCCTGTAATGCTAAAATGATTTTAATGGTTGTCTGGAGGCAAAGGGCTGTTTTTTAGTATATTGCCACTAAAGGACATTTATTTATATCAAACTTTTATTTTTAGATATTATAAGCATACAG…
lincRNA-BC709	Chr.19	58054099	58056840	2742	-	200.447	11.1308	TTCTTTCTGGTGTTTATCAGATTCTTTAATCCTGTGTAGAGGGGTATTTTTAGGTCCCCCTCAGCATTTTTCTAGGGATTGAATTATAGCTAAAACAGGCAAAATAAAACACACAACTAAGATGAATCCATGGTAAACCCAGTAAACCCAAGAAAACAACATGGAGAGGAATCTCATTGTCTGATCTTATAAACATTTGCGTGAAGTTTTGCTACAAAATAAAGTGCCTAGCATTTTAACAGGTGAATCAGGATATACGTGGGCAGGTTTACGTGAGTTTCATAGTTAACCACCATGACCTTAGTCCCTTGGTGCTAGCACTGAATATGGTAATTAGTTTTGTTGTGTTTTGAGATGGAGTCTCACTCCGCTGCCTAGGCTGGAGTGCAGGAGTGCGAT…
lincRNA-BC1251	Chr.12	3716120	3719154	3035	-	200.144	11.114	TTGGTATCATTGAGGAACCCTTCTATTTGATGAATTGTTTCTCTCTTTGTGCTTTCAAAATTCTTTGTCTTTGTTTTTCAATGGTTTCATTTTGACATGTGCAGCTATGGATCTTTTTAAGTTTATCCCACTTGGAGATTGTTGAGCTTCTTGAATGTGCAGATTAATAGTTTTCATGAAATTGGGGGAGATTTTGGTCCTTATTTCTTCAAATATTCTTTCTACTTCTTTCTCTCCTTTCCTTCTGGGGTTCCCGTTATGTGCGTTTGACATGCTTGATGGTGTCTCACAGGTTTCTGAGGCTCTGTTTATTATTATTCATTCTTTTTTCTTTATGTTCCTCAGATTGGGTAATCTCAATTGACTGATCTTTAGGCTCACTAGTTCTTTCTTCTGCCT…
lincRNA-BC1063	Chr.17	8279256	8280023	768	-	199.37	11.071	CGGAGTTGCTGCTCGGGGGCCTCTGGGTGGAGGGGGATTCAGACGCCGCGTCTGGTGTGTCCCTTTCTCCTTCCTGACCTTCCTCAGTCTGCAGCTCTTTTCTCCACCGCGCGCCCGCCTCAGCCGTTCAGCCCTGAGCTGGCGGGTGGACGGGCATGGATCCAGGCGGTGGGAGCAGTCTGCGAAGTCAGGGTAGGAAGGCTACACAAAGGAGGCGACATCCCAGCCCGGTCCTCAGGAATAAGCGGGCGTGCCCGTGTGGTGTGGACGGTGAGGGGACACTGTATTAAGTGCCTTATCTGCATTATCATTGAATCTTCATAGCAATCGATTGTGATGGGTACTGGTCATCTCCCCGGGTTGTAGATGAGGAAACTGAGGCCTCAGTAACTTTGCTTT…
lincRNA-BC267	Chr.6	42907025	42910280	3256	+	199.329	11.0687	AGAGGTGCCCTGGAGCCTCTTGTTCTTTCCTGCCCCTCGCCTTCCAGCCCGTGGGGCTGAGGAGGGGAAGGCTAAAACCCACCCACTCTCGGGAGCAGCAAGTGCTGGGAAGGCCCAGGGTTGTCTTGGGGTGAGGGGAGGCATGGGCATAGGATGAGGCCCAGGGCAGTGCACTGACCTTACGCTGCTCCCTCGTGTCCTGGACACCTGGCTGCCGTTCCCTCCCTCCCTCTCTCCTGCTGCTCCTCTTCCCAAGGCCTCCCATTTGTTGTGTAAAATGCAGTGTTTACCTGGCCAGCTCCCGCCCCTGTTCCTACTTCCACCTGGCCTTGACTGTTGGTCCTGAACCTTGTTTTCTGATGACCACACTTGATCACTCTGAGGTTCCTAGCTGTTGTA…
lincRNA-BC1263	Chr.5	76369996	76371567	1572	-	198.234	11.0079	TGGTTCCCAGTTTTTCCATAGGCCTCTTTTTTTTCTTATTTTTTTATATTGAAAAATTCCACACATCCAGAAAAAGTTGAAAGGCTAGCACAATGAATACTCAGATACATACTCTCCACTTGGATTGAATAGTTGTTAACATTTTGCCAGATTTACTATTCTCTCCACCCCATGCATGTGTACATAGAATGACATTTCGACCCCTGAGTATTACCACATAGATTTCCTGAGCACAAAGACACCGTTCTACATGATTACATTAAGATGATCATGCCTAAAAATATAAACAGTAACTTCTTTATAGCCTCTAATACAGAGCCCTTAATCAGTATTCAACAATTGTCTCCAGAATGTTTGTCTTTAAAAACAACGACAACAACCAGGTCCCATCAAGGTTCA…
lincRNA-BC494	Chr.X	115003231	115005066	1836	-	197.992	10.9945	CCTGGCCTTGCGTCCACCTCGTCAAGAACCGTCTGGGTACGGGCCCCGCGGGATGCCCCGCGGCCCACCTTCCTCCCTAGGACGCAAGGAGGAACGCCCCGGCGCCGGCCAGCAGCGGCGGGCACCAACGCCAATGGCCACGGAACTCAGCACTGGCAGTCGGCCCTCCTCACACCGCAGGCGTGCAGTGTGGCCGACGGAGCCTCCCGGGCCGAGGACCCAGCTAGGCCGTCACCCCGGTTGCTCCCACGGGAAGGGGCACCAGGCAAACTGCCCAAGGCCCCGAGCCCAGGCTCCCTGGCGGAGGCCTCCGCTGGTCCCGCCCAGATCATGGCCGCCACCAGGCTCCCGAGCCGTGGCTTCCTGTCCGGGAACGGCCCGGCGTCCTGGCTGTCCAGC…
lincRNA-BC869	Chr.8	77883879	77885909	2031	-	197.923	10.9906	TTTGCACATTGATTTTGTATCCTGAGTTGCTTATCAGCTTAAGGAGATTTTGGGCTGAGACAATGGGGTTTTCTAAATATACAATCATGTCATCTGCAAACAAGGACAATTTGACTTCCTCTTTTCCTAGTTGAATACCCTTCTTTCTCCTGCCTGCTGAACCAAATCCAGCAGCACATCAAAAAGCTTATCCACCATGATCAAGTGGGCTTCATCCCTGGGATGCAAGGCTGGTTCAACATACACAAATCAATAAATGTAATCCAGCATATAAACAGAACCAAAGACAAAAACCACATGATTATCTCAATAGATGCAGAAAAGGCCTTTGACAAAATTCAACAGCCCTTCATGCTAAAAACTCTCAATAAATTAGGTATTGATGAGATATGTCTCAAA…
lincRNA-BC466	Chr.20	36139078	36141228	2151	-	197.648	10.9754	GGTGGCTAGATGAATAGGTGGTTCAATCAATTGCTAAGAGTCCCTAAGTAATTGGGTGGCCCAGTCTTTCCTAGAAGGAAAGGAACTCTGTTTGCCTCCCAAATCTCTTGGCAACTCTGAAGTGACAGAGATTATTTTCCAGCCTCCAGACTAGTATTGTGAACAAAGATATGCGAGAAGAACCTTATAAAAGACTGCCCAGCCTGGCATCCTCGCTGTGGCAGCAGCTCACATGTGGTTTAGGAGTAGCCCCACCAGGTGGTAGACACCCTGTAAGGTCTGGATGTAGGTGGACTCCTGGGTCACTTGTAAGCCAAGGGGATTCCCTCTTCTTCCCTCCCTCTACCTTTCCCACCCCCTAACCCTGCATATGGGACTTCCCCAGCTTTCCCGCTTTTA…
lincRNA-BC1214	Chr.1	245011533	245013558	2026	-	197.472	10.9656	TAAACTTGTTAATTAGAATAAGCCCTTGAGAATTTGGAAGTGAGCTATACTACTAATGTAGTATATATCTCTTGAGTGTGTTGGAGTAGATGAAAAACCAGGGGTCCCCAAGGGTATATTTTTGAAATTGAACAGAAACAATTCATCTTAATATTTAGTTTTCATTATGTTTAGCTTAATATGTGTGCTAGTTTATTTGGCGTCACACTTATGTCAATCTCAAGTCATGCAGAAATAGCACAGTCTCAGAAAAGAGGTTAGGTGGGAAATAGATGATATGCTTACATTATTGAGCAGGACTATGCTTTCACATCCTAACCAATTGACTAAAAATATAAATGATTGAAGTAATTTTCATTAGTTGCCCCAGGAGTCTTTAATAATAGTTTTAAGGGATAG…
lincRNA-BC1137	Chr.17	3560924	3563452	2529	-	195.503	10.8563	GGTGGGGGTCCCAGAAAACCACAAAGCCTCCAGCTACGAAGGCCCCTAGGTGGGTCTCTCCTTGGGGGCTGGATTGGCTTGGATCCCAGGTGGGGGTGGAGCCCTGGCTGGAAGGTCCCGGGAAGGCTGGCCCCGCCCGATGCCCCAGCCGCAGGGTGGCCAGCAGCCCGCTGGCTGACTCACCGTTGTTGTAGGACTGGAGGAACATCTGCAGGAGGCTGAAGCTGCCCCCGGTGAAGTCCAGGAGCACGTTGCCAATGCTCCAGCCCTCAGTGCTTTTGTAGTAAAAGTTCATGTAGGCCTGGGCCAGACAGACGGACAGACAGACGGAGGGCGGTGAGGGCTGGGCGGCTGCCTCATGCGCCTCGTGACTGCCCCTCCAAACAAAAGCGGTTCTCA…
lincRNA-BC492	Chr.4	152587401	152588994	1594	+	194.668	10.8099	GCTGGAATAGCCAGTTAGAGATGTGATTTTTCTTTACCATTAGATACCTCCTTTCCCTGGTATTTAGAGGAATTGTGAAGTGGTCCCCATTTTGTGGAGTATCATTTTGGAAAATGCTTTGATGTGCTCGGGTTGGAGTGGATGTCTGTCAGGTGTTAGGTAGGACGCATTCGGTATTTTTATAGGTCATCAGGAGTACCCTTTCCTTAGCAGGTGGATTTTATTTAGGTCAGATATAGTTAGTTTCTGTCCAGGATAAGACATCATGGAGCCAGGGTCTTGTCAGGAAAGCATCCTCTTATGAACAGAATCTAGAAACAGGCTACATGAATATTGGGGTTGCCTGTTTAATTTGGGCAGCCAGTGGGTACTCAGGGTCGAAAGTTGTTTCCAGTGTCT…
lincRNA-BC24	Chr.1	1286926	1289633	2708	+	193.588	10.75	GGCTGCACCGGCTCGGAAAGAAACCGATCAGTGCAGGCACCAGTGCTTGACGGTCAGCTTGGGCCTGGGATCCTGACCCTGCACCCGGGCTCTGAGAGGGAGAACTGTGGCGTTTGCTCAGCCAAGCCCGGACAGCTTAGCCGCCAGCCCCCTCCACCTTCCCGCAGCCCTTCTCTTCCCCAGAGGTCAGAAGCCAGGCAGGAAGACCTAAGAGGGGCTATCTGTTGAGGCCCCAGGGAGGGAGGAAGCCTGTCCCTGCCCTGAGGGCCTGACCCCAGGCTAGGTCTCAAGAGAGGCTGGAAGCCAGAGGCCTGAGGCCAGTCCCGTTGCTGACGCGGATGTGGTCCAGCTGGGGCCCTGACAGGTGTGGCCACTGGTGAGGCCAGAGGTAACCGGGCT…
lincRNA-BC834	Chr.11	74545873	74548143	2271	-	193.495	10.7448	CTGATTTAAAACAATACCCTGCTGAAAGAAGTCAGGAAGTCTATCAGTTTAAGAAGGTATCCCCTCTTTACCATTACTAACTGTGGCCATTATGCTCCTGAGGCCGTTCCAAATCTCATTCCCAGTGGGTGCTGCCAGGTTTGGCCCAGAAGCCCTTAGGGATGGGTCACTCAGGCTTCTGGCCTGGGTCACAGAGAAACGGAGATGCTTTTCCCTTGGATATTGACTACAAAGGCCCTGGAACCTCTCAGAACCATATTAGACAGTGTTTTGCCATTAAAATAAAACCAAAGTGAGAACACTCAGCTCTTCAGGATAAATGATCAAGGCCTAAGACCTTTTAAAAATAGGTAACACTTCATTAGGTGCTACTTGGCCCCGGCCATGTTGCTGGACCGT…
lincRNA-BC1197	Chr.12	14916814	14919817	3004	-	193.386	10.7387	CTTAACAGTGGTTTACAGCGAATGTTTTGTTTCTCTGCTGACACATCAATACTTGTGTCTTCATATGTTTAGCATTTTTATTCTGAACTTATATGTGGTTGAAGGTCATCTGTGGGAGTCAGAAACTAAATTGAGCATGCTGCCTCCAGAGAGAATTAGCATTTGCTTGTTTTTTTCGGGTAACATACTGCTATGGACTGGGGCCACTTTAGCCCTGTTTGAGTATCCTAGGCTATTAGTAGAGTCAACTTTTACTTCTTACAGCTTATTCCCAAGGCTTATTCTCCAGTGTAACCCTAGATTTATTTTTTATTATTTTTATCTTTTTTAAGATTCAAGGGATACACATGCAGGTTTGTTACATGAGTATTGCATAATGCTGAGGTTCAGGCTTCTGAT…
lincRNA-BC993	Chr.7	102275695	102277115	1421	-	192.914	10.7125	CTGGGCAACATGGTGAAACCCCATCTCTACAAAAATGACAAAAAATTAGCTGGGCTTGTTGGCGGACTGTGGACCTGAGATAGGTGCTCCTCTTGTCCTGCCCAGACAGCCTCCTGGTAACCAAAGGCCACGGGGCAGCATGGCTGGCACTTGCTATCTTTCCACCCAAGCATCCTCCCTGTGGCCCCTCTCCCCAGCCTGCCCCCTGTTGGCTGGAGGACTTCAAGCCCTCTGCCTCCACTTCCTCCAGTCCTTTCCTAGAGTACACAAAAGGCAAAAGGCGCAGTTTCTTTTTTTTTTTTTTTTTGAAATGGAGTTTCACCTTATAGCCCAGGCTGGAGTGCAGTGGCACCATCATAGCTCACTGCAGTCTCTAATTCCTGGGCTCCGGTGATCCTC…
lincRNA-BC373	Chr.20	50004199	50007401	3203	-	191.15	10.6146	CTGTCAGTCCTTAGAGCTCGCCCAGTCCATGCCACAACTGGGCCACAGCTAAAGCTTTATTTTTGAATTCTCATTCCAAAACCAAACTGTCTTGCCCAGACAAGATCACCTGTTAAGACTTCTTGGCGTTAAGTTATGACATGTATACGCGTTTGTTATTATTATTTTTTCTGCTTTAAAAGGCTGACCAGGGCACCTAGCCCTGGAGCTGTCTTGGCGAGCTGTTCTTTAACCCCTGCAGCACGCAGTCCTGCTAACACAATTTCCATAGACTTGGGGGGCTGACCCAGGCTGCAGAGAGCAAGCACCTGTCTGCTGCAGCTGTACAACCTGGATGCTTTGCAAGGTTCCGGCTTGCTTTCTTCCTAGCAGCCAGAGTGCTTTTCCGTAAAGCGGTGG…
lincRNA-BC755	Chr.19	56823856	56825813	1958	-	190.862	10.5986	TGATTCCTGGCCGCGTGCTTTCTAGTAAGTGCGCAGAGACTTTTCGCAAGAATTGATTCACTCTTTTTTCCTTCCCTCCCGATTTTTGATTGGAAACCCAGACTTCCTTTCACGCCTGTCGCCAGGTTAACTAGGTCACTGTTTGCTCTCAGGAGCAACCCTGCCTCCCGCAGTTCGCTTGGTCCTTGATTACAGGTTCGTGCTGTGCATTCATTCATTCACTGAGAGCCGAATAAGTGCTAGTGGCCAAGGAGACAGCAGTGAGCTCAACAGCTGAATGGCCTCAGACCTTACCGAGTTTCTCAATACCAGGGTTATTGACACTGGGGACAGACATTGCTTTGTTGTGGGGGGCTGCCCTGTGCGTGGTAGGATATTGAGGATCTTCCCTCACCTCAC…
lincRNA-BC994	Chr.19	35756059	35758261	2203	-	189.614	10.5292	GGAGACCTGCTCCCTGACTCGGCGGTGCTCGGCGGGGTGAGGTCGTCCAGGGCGTCCACGGAGCGGGCCCGGGGCCGCCTGGCCCGCCAGCCCCCGCCTGCCTGCTCCCTGGCGGGCTCCTGGTCCCATCCCCTGGGACTCCGGGGGGAGTGGCCACCCCACTCCTCATCCCGGATCGGGGTGAGGGCAGGGCCCCGGGAAGGCCGAGATCGCCAGTCGTCCTCGTGGAGGGAGGTGACTTCACTCATGGCTGCAGGGAAGGGGGGTGTCACTGACTGCTGGAGGAGCCCGGGGTCCAGGGTTTGCACCAAGAGTCCCTGCGGCAGGTATCAGGGAGACATGTTTCACCCCCCCACCTTAAAAGCCCTCAGACCCCAAGGCTCCTGCTTACCCCGCTCC…
lincRNA-BC919	Chr.7	127948648	127950407	1760	-	189.262	10.5097	TTCTTTGACATTCCTAATTCAGCTCTGTAGTCTTACACACTGCAGGAACTGTCTAAGCGAGAGCAGAGAGAAATGCTTTCTAACCTAATCGCTGCAGGCGGAGACACTTGGAAAAGAATGGGGGGAGGTGGGGCCTGACAGAGAGCAGCACTTATGTGTTTGTCAGATGAGGGGATTTCCAGTTGAATTGGCCTGCAGTGGCCTAAAGACACTAGCCTGGTTAGCGATGACCTGCATTTCTCTCATAGAGCACCTCCCTTTTCATCGTATCCACTAGCTCTCTAAGTCCTCCTTAATGAGGACACTTGATCCTCATTAAGTCTGCCCCTTAAGATGGCTTCACACCTACTGAAAAACTCCAGGGGTTTGACATCTCACTTTGATTGAAATCTTGTCTTC…
lincRNA-BC1812	Chr.2	85543788	85545111	1324	-	187.928	10.4356	ATTTTTGAGACAGAGTCTTGCTCTGTCACCAGGCTGGAGTGCAGTGGTATGATCTTGGCTCACTGCAACCTCCGCCTCCCAGGTTCAAGCGATTCTCCTGCCTCAGCCTCCCGAGTAGCTGGGACTACAGGTGCGTGCCACCACGCCCAGCTAATTTTTGCATTTTTAGTGGAGACGGGGTTTCACCATGTTGGCCAGGATGGTCTCAATCTCTTCTTCGTGATCCGCCCACTTTGGCCTCCCAAAGTGCTGGGATTACAGGTGTAAGCCACCACGCTCGGCCAATAAATTTATTAATATTATATTAAGATGAACTCCAATAAGACCTTTGGCATGTCAGTTTAACATAAGTGAAAGGTCCTTTTTATGCCTTTTGAGCCTTCCTTCACCTTCCATCCA…
lincRNA-BC519	Chr.19	57070040	57072298	2259	+	187.487	10.4111	TACCTGCTGTGAAGTATGTGGGATATGACTCCTAGGCTGGAATTCGTTTGAATTAAGTCATCCTTTGGCAGCAACCTAAGGATTCCTCCACCTGTCACTGAGATCCATTGAGATGATTCCTGCTTTCTCACATCTTGGTTTTGAGTTAAATTCTTTGAGTCTGTGAACTACCTGGTATTCTAATATTTCTCATTTTAAGTCAGAGTCAAATACTTTGGTTCTCAAGCAAAGAGAGCTAGCCAATGCAGAAATTTATACTACAGAATGATTACTAGACTGTAGAGAAGCAGAGTATTCAAGATGGATGTCCAGTGAGACAGATCAAAGCACAGATGAATTCCTAATCCTATTTTGTGCTGTGAAAGGATATTCATGATATAGCAGGATCCTAAGCCCATT…
lincRNA-BC78	Chr.12	9811183	9814161	2979	+	186.078	10.3329	ATTTCAGAATGTGCATAGAGGCCAGGGGTGGTGGATCACACCTGTAATCCCAGCATGTTGGCAGGCTGAGGTGGGTGGATCACTTGAGGCCAGGAGTTTGAGATCAGCCTGGTCAAAATGGTGAAACCTCATCTCTTCTAAAAACACAAAATTAGCCAGGCATCGTGGCACACGCCTGTAGTCCCAGCTACTCGAGAGGCTGAGGCATGAGAATTGCTTGAACCCAGGAGGTGGAGGTTGCAGTGAGTGGAAATCCCACCACTGCACTCCAGCCTGGGCGACAGCATGACACTGTGTCTCAGAAAAAAAAAAAAAGTGCGTAAAATGCCTTGCTTCATGAGTTCCCAGCTTTACAGGGAATGAGTAAAAATTGTCACTTTCTGGCAGGTTCAAGAACCT…
lincRNA-BC321	Chr.15	79047525	79048417	893	+	185.162	10.2821	TGGAACATGCCAGCACACACTGCCATGTCCTGGGGCTAAGAGCTGCCTTTAGGGACAGGCTCGTGTTGTCCAGTTTGCCCTGAGAGATGCACCTGACCAGGGGCCCGTCGTGGCTGCAACCCACGGTGGTATGTTAGTGTTTCCAGGCAGTTGTCAGCAGCTGCCGGGTAGTGTGTGTGTGCGACAGCAGGAGAGTTCCTGGAGGAAAGGGACTGGGGACACTTTCTCAGAGGTTCTCCTGCCTGGAATCAAGTGATGCGTGTCCAGAAGGCAAGAGAGGGCGGCTCCGCCTGGTTAAAGTTTGGGAACGGGACGGAGCCAACTCCTCCTTCCAGGACTGTGGGCCCCACTCTTTTGCGCTAACACTTCCCCTCCCTCGGGTCACTGAGGAAAGAGCTG…
lincRNA-BC7550	Chr.15	72116081	72117745	1665	-	184.919	10.2685	TTTGTTAATATTCTGGTTACTGAAGTTTATTGTAAATATGTATGTATAGTAGGCATATTTCTTTTTAACCTTGTGCTTCCCTCCTTCCCATGGAATTTCTTCCCACAGATGAGGGGCCACTGGACAGGGGGATGAGAGCCATTCGTCCCTGGGTTGAGGGAATTAGTAAGACATCATTTTCACCACTGGGTGGTCTTCATACACATGAGTTATAATAGCATTTTAAGTATCTTAGCATTTGTGGGATTAGAAATCTGTTTTTGCTATTTATAATATATAAAAAATGAAACATGATAGCCTTTCTTGAGATAAGTATGTGAAATGTTTATTTTTAAAGTTACTAAATGCATCTTGTCTTGCTACTACATGCACTGCTCTGAAAAAGAGCCTTTACCATCT…
lincRNA-BC5480	Chr.2	120735687	120738567	2881	+	181.817	10.0963	TGAGGGGTTACGGTTTAGCAGCTCAACTTTAAAAGATGCTTTTATGCTTCAAATTTCATATTTATTTCATCCCTAACTTTAGGAAGACATCTAACATGCAGATTAATGTTAAACATATTGATAATCTAAGCTAAAGTTAGAGCAAATAATTGTGATTTATTCATGTCCATAACTAAAATATTATTCTTTAGCACTCATTTCAGTTAATATCAAGCTTTGTTCACACTGATATATTGATTGGGATTCTTCAAACGAAGAATGAAACATTATTGACTTATTTCTAAGTGTAATAACTCAATAACTAAATTGAGAATTTTCTTGTTTTTTTGTGTACAATTAAATTATTCCATTTTATATATACTTATTAAGTTATAAGCATGTTAATAAGGAGACTTTTGA…

## Sheet: Sheet2
				-10.2685	10.2685
				-10.4356	10.4356
				-10.5097	10.5097
				-10.5292	10.5292
				-10.5986	10.5986
				-10.6146	10.6146
				-10.7125	10.7125
				-10.7387	10.7387
				-10.7448	10.7448
				-10.8563	10.8563
				-10.9656	10.9656
				-10.9754	10.9754
				-10.9906	10.9906
				-10.9945	10.9945
				-11.0079	11.0079
				-11.071	11.071
				-11.114	11.114
				-11.1308	11.1308
				-11.2091	11.2091
				-11.3022	11.3022
				-11.3454	11.3454
				-11.6532	11.6532
				-11.8589	11.8589
				-11.8633	11.8633
				-12.0124	12.0124
				-12.407	12.407
				-12.4325	12.4325
				-12.4968	12.4968
				-12.6127	12.6127
				-12.693	12.693
				-12.8009	12.8009
				-12.806	12.806
				-13.1115	13.1115
				-13.4813	13.4813
				-13.5495	13.5495
				-13.7191	13.7191
				-13.8162	13.8162
				-14.1069	14.1069
				-14.1455	14.1455
				-14.1662	14.1662
				-14.1672	14.1672
				-14.9574	14.9574
				-15.1545	15.1545
				-15.3871	15.3871
				-15.4491	15.4491
				-15.7288	15.7288
				-15.8239	15.8239
				-15.8804	15.8804
				-16.4528	16.4528
				-16.763	16.763
				-16.9777	16.9777
				-18.5485	18.5485
				-18.678	18.678
				-19.5853	19.5853
				-20.8961	20.8961
				-21.603	21.603
				-23.7676	23.7676
				-31.6428	31.6428
				-32.635	32.635
				-33.6496	33.6496
				-37.0677	37.0677
				-40.2779	40.2779
				-59.3122	59.3122
				-91.7811	91.7811
				-450.396	450.396
				-5047.17	5047.17
