# Supplementary material for: Long Intergenic Non-Coding RNAs (LincRNAs) Identified by RNA-Seq in Breast Cancer
Source: PLoS One. 2014 Aug 1;9(8):e103270. doi: 10.1371/journal.pone.0103270 (PMC4118859; doi:10.1371/journal.pone.0103270)
Supplement: Table S3 — The up-expressed lincRNAs in breast cancer tissues compared with adjacent tissues. (XLS) [file pone.0103270.s003.xls]

## Sheet: Sheet1
Table S3. The up-expressed lincRNAs in breast cancer tissues compared with adjacent tissues
LincRNA_index	Chromosome	Star_Position	End-position	Length/nt	Reads_Number_Cancer	Cancer_FPKM	Reads_Number_Adjacent	Adjacent_FPKM	log2(fold-change)	p-value	LincRNA_Seq
lincRNA-BC63	Chr.1	228744274	228746070	1797	26174.4	295.282	4832.73	267.002	3.46717	1.19639e-05	TCACAACGCCCCCACCACGGTCGCTTGTCCCGACCAAGACCCGGCCGGGGGGGCAAGAGGGCGTGGGGTGTAGCGGGTCGGGGGGTGGCCCTGTTTTGCCCCGGGCTGGCACTAGAGGCGGCGGCCTGATCTCGGGTGAGAGGGCCTGAGAGAAACCCAGACACACCCCACCGCCACCAGGAGCAAATCCACTCCCCCACACACAGACACACCCGGGCGCGCTCGCACGCGCGCGCGCGGACTCACACACACACACACAGACACACAGACACACACGCACACACGCACGCGCACACGCACGCACACACACACGCGGCTTGAAGGAGAGCAAGGACGAGATGGATGGAGAGATAGAAACCGAGGGAGGGAGAGAGACAGCGATCGAGAGAGACAGGGGAG…
lincRNA-BC149	Chr.8	43826829	43827386	558	8869.08	100.055	1671.04	92.3228	3.43796	3.26476e-10	CGTTTCCAACGAAATCCTCAAAGCGATCCAAATATCCACTTGCAGATTCCAAAAAAAGAGTGTTTCAAACTGCTCTGTCAGTACAAAGGTTCAACACTGTTAGTTGATTAGATGCATCATAAACAAGTTCCTGAGATAGCTTCTATGTCGCTTTTATGGGAAGATATTTCCTTTTACACCATAGGCCTGAAAGCGCTCCAAATGTCCACTTCCAGATACTACAAAATGAGTGTTTCCTACCTGCTCTATGAAACGGAAGGTTCAACTCTGTGACTTGATTGCAAACATCACGAAGGTGTTTCTGAGAATGCTTCTGTCTAGATTTTCTTTGAAGACATTACCGTTTCCAACGAAATCCTCAAAGCTAGCCAAATATCCACCTGCAGATTCTACAAAAAG…
lincRNA-BC2	Chr.5	149876146	149876368	222	23816.2	268.678	4540.16	250.837	3.42106	6.41125e-44	CTGTTGAGGCCAGAATCCAGAATTGTTTCAGTTCCAACCAGGAAGGGGTTTGTTTCCCAAAACCTGTCCCTACCCCACCCCTTCTTTGGCAGGCGGAGTAGCTGTCGCCCTCAGGGTGGCCCAGAGCAGTGCTGGGGGTAGAGATGAAGGTGCCTTGTGAAGACACTGCCAAGAAGGGGTGGGGCAACTTCCAAGAGGAAGAGCACCAAGAAGCCCAAACCCC
lincRNA-BC230	Chr.1	9161525	9164440	2916	16943.2	191.142	3661.09	202.27	3.24029	5.53387e-08	TTCCTGGGGGTAGGCACTTCTGTGAGTCCCTGCTGCAGGGGCAGAAGTGCATGTCTGCTGCACCAGAAGCCCCCGCTATTGATGCTCTCGGCTCCATTGGGAGAGCAGCTGCCAACTCAGCTTCTTCTACCTCCTAGATCCTCAGGCAGCAAGTTCCACCGGTACCAGCGTCCTGGCCCACGGGTGGGCGTTCATCTGCATAAGGGTAGCAGTGAGATTCGGGAAGCCGGTGGCCCACAGCTGTGGCCACAGTGCCCCCACCCAGTGGACCTTGATGTCCTGAGGACCACACAGCACTGTTTACAATCTGAGGGACCCACATCTGTGCACCTATCCTCTGTGTGATTAAATAAGCTGTCAGGGGCCCTCAGAGATGTGTCCCCATCCACACATCATGGA…
lincRNA-BC64	Chr.1	173861477	173863720	2244	12070.6	136.173	2612.68	144.347	3.23783	7.76565e-19	TTATCTTTTTTCGTATTTTCTAGTCTCTTTCCCTGTCTTTAGTCTTCTTCCTCTTAAATGGTGCTTTTCCCAGGGCCAGTCTTTCTACTTTCTAAGCAAGCAGGCTTTTTTGTTCAGGATAAGCCAGAGTTAGATATTATGAATACTTTGAAACATCTGAATATGTTACATTCCAAAGTATGTAATTATTGATAGTAGTATCAAAACCTGGAAGATATTGGTGCAGATTATTCAGTTTTGCTGTGTAGGCAGGCTGTCTTTCTCCTCAACTGTGACACAGCAGTGACTTGAGAAGGCAAATATTACTTGAAACCCCCATTATCTTTATAGAGGGTACGTATATAAATTTTCTTACCTGACATTTTTACCATTATCAATATATCAGTAGCTCACATCTTA…
lincRNA-BC983	Chr.2	61153166	61154719	1554	11254.8	126.969	2603.34	143.831	3.14203	9.11381e-25	CGTTTCTCCTCTGTCTCTACATATATTCATGCTTTCACCTGCTCTTTTAACACCTGCTTTTAGTATCTGAGGCACTTTTTCTGAACTCTACTTGTGCACTGGATCCCTCCTCCTTTCTCTGCCAGGCTGTGTTTACTTTATCCTTACATCACCACTTAGTGATTCCTTTCTTTGTATAAACATGGTAAATGTCTTCATTAGCCTAAAAGGAAAGACCAAATAAAACCTTTCCTACCACTTGGATGCATTTGCATCCTGACTTCTGAAATGCCTCCAGCCTCCATTTTCTCCCTTCCCAGTTATTCCTTAGCCCAGCCATCTCTGTCTTTAGCTCCTACAATTTTCTTAGGATATTCTGGGAAAGATGAGCGGAGACTGCCCGCCTTGTCAAATCTAGTG…
lincRNA-BC820	Chr.12	68056716	68058094	1379	7515.55	84.7854	2320.92	128.228	2.72511	1.23768e-09	GTTAACTTTTTTATATATAGCCTCTGCTGTGTTCTTTATTATGCTAGAGCTTCATATCTTCTTTTATTTTAACCTTCACAATGATAGTTAAGCTGGGGGAGCAGAACCTGTCAATTATTCCCCACCAGTCTTCATTCTTTTCTCTGCACAAGTTCTGGTAAATTATTCTAATGTGCTCTAACCAGTTCCACCCAATGTTTTTTAATGCTTATGAGTTTGCAGTTTTTGTACTTGGTGGTCTCTGTGGTTCACATTTTTTTGTGTTGTAGTGTCTCCTGCCTCGGTTGGCTCAGAAAATAAGGCCTAGGAACTGCAATTAGCTCATGATTTGTCAAGTTCAGTTAGTACCAAGCTAAGAGTTTACTTACAGATGACAGCAAGCAGATGCTCTAGTAATTC…
lincRNA-BC70	Chr.1	228744274	228746070	1797	26174.4	295.282	8433.41	465.934	2.6639	3.30701e-07	TCACAACGCCCCCACCACGGTCGCTTGTCCCGACCAAGACCCGGCCGGGGGGGCAAGAGGGCGTGGGGTGTAGCGGGTCGGGGGGTGGCCCTGTTTTGCCCCGGGCTGGCACTAGAGGCGGCGGCCTGATCTCGGGTGAGAGGGCCTGAGAGAAACCCAGACACACCCCACCGCCACCAGGAGCAAATCCACTCCCCCACACACAGACACACCCGGGCGCGCTCGCACGCGCGCGCGCGGACTCACACACACACACACAGACACACAGACACACACGCACACACGCACGCGCACACGCACGCACACACACACGCGGCTTGAAGGAGAGCAAGGACGAGATGGATGGAGAGATAGAAACCGAGGGAGGGAGAGAGACAGCGATCGAGAGAGACAGGGGAG…
lincRNA-BC700	Chr.7	68527404	68527720	317	35309.3	398.336	11462.9	633.308	2.65301	4.20433e-13	GTGTTGACGTGATGTGATTTCTGCCCAGTGCTCTGAATGTCAAACTGAAGAAATTCAGTGAAATGCGGGTAAACGGCGGGAGTAACTATGACTCTCTTAAGGTAGCTAAATGCCTTGTCATCTAATTAGTGACGCGCATGAATGGATGAACGGGATTCCCACTGTCACTACCTACTATCCAGCAAAACCACAGCCAAGGGAACGGGCTTGGTGGAATCAGCGGGGAAAGAAGACCCTGTTGAGTTTGACTCTAGTCTGGCATGGTGAAGAGACACGAGAGGTGTAGAATAAGTGGGAGGCCCCCAGCGCCCCCCCAT
lincRNA-BC34	Chr.10	9084446	9085481	1036	8437.85	95.1902	2820.38	155.822	2.61091	5.77127e-14	TTTCACTTAGTTGGGTCTCTTCTCTATTAAGCCCTGGGCACACGGACCAGGACTTACTTTTACAGCGTTGCAATAGCAATGATGACAGCTAAGGCTAAACAGGCTCACATTCGATCTAGCAGTGCTAGCCGAAGCACATTATACAGATTATTTTATTGGAATATCAGCAATGAATGCTAACAGAATCTTTCTTAGTACTGGCACCCGAGACATAACAAGTATTTAATAATTGTTGCATCAGGACTGAATAATTTCTAAATTTGGTATATATGCCATGGTCTGAGCCCCAGAAGTCTAGGGAAGGTTAGCTGACAACATGCAAAGCTAAATTTGGCTTCCATTGTTAGTTTGTCCAAATTTTCAAACCTCCCTTTGTGTGGATGCTGGTGCTTATGGTTT…
lincRNA-BC19	Chr.12	125512554	125514382	1829	11128.9	125.549	3856.7	213.077	2.5588	3.46611e-10	CACATTGGAACACAGGATTACTGGGTTGAAATCATTCTAGTTTTGTCATTTAGATACTTGTAGATGAATCTATTTTAGCACAAGGTATAAATAACTCGGGAGGTCATCTCTATCTTCTTTCCTTTTGTGCATTTGGCTATACCACGTTTAGGTACTAAAACAGCTTTGCTTATGTTGGCCAGGGGAAAACATGGCATTCTGTGCGCAAAGCTAATGATCGCCAGCCCTGCCTTGGCCCCTCCCTTGTTTATGGTCATTGTAAGATGCCCGCATGTTAAGGCTTAAGCTGTCACTGGGCTGGGTGTAATACCCGCTTCATTCCTCCTCCCACCCTCTTACCCGAAACATGAAGGGCACTGTGCTCTATTGAGATCTCGATAAGATCATCATTTTAACTTG…
lincRNA-BC16	Chr.18	59479314	59482258	2945	17194.2	193.973	6122	338.232	2.51977	3.58508e-08	TTACCTCAGGTGTTTGAGTCTTTGCTGAAGAATCCTGGGATGAAGACTTCATTGGGCATGAATGAGTCAAGTCTCTGAAGCGGTGGCCACTTCTTGGACATCTTGACCCAGCGAGTGGTCTCCTACACGTCACCTGCAACACTCGCTCCTCTTCTGTGTATTTAAGTCCTGCATTTTGTAAGAGGCAAATGGAGAGTAACAGAAGAGTGTCTTTTCTCCTGGTTTTGGAGTCTTGCACTGGCCATGAGTGTTGTGACTGATGGTCAACCCAGGCGGGCATTTTAATAAATGGCCTGTGATTCTTTTTTGAAAGATGCTCTTCCACAAGAGTTAAGCCAGTTAGAATTCCTGTTTCCTCTTGTTGATATGAGAGAAGATCTCCTGTATTTTAACACGTTT…
lincRNA-BC199	Chr.12	68056716	68058094	1379	7515.55	84.7854	2735.51	151.133	2.488	3.25407e-12	GTTAACTTTTTTATATATAGCCTCTGCTGTGTTCTTTATTATGCTAGAGCTTCATATCTTCTTTTATTTTAACCTTCACAATGATAGTTAAGCTGGGGGAGCAGAACCTGTCAATTATTCCCCACCAGTCTTCATTCTTTTCTCTGCACAAGTTCTGGTAAATTATTCTAATGTGCTCTAACCAGTTCCACCCAATGTTTTTTAATGCTTATGAGTTTGCAGTTTTTGTACTTGGTGGTCTCTGTGGTTCACATTTTTTTGTGTTGTAGTGTCTCCTGCCTCGGTTGGCTCAGAAAATAAGGCCTAGGAACTGCAATTAGCTCATGATTTGTCAAGTTCAGTTAGTACCAAGCTAAGAGTTTACTTACAGATGACAGCAAGCAGATGCTCTAGTAATTC…
lincRNA-BC46	Chr.12	67409270	67409502	233	2877.6	32.4631	1133.47	62.6227	2.37404	1.30242e-10	ATGGTTGAAGCCCTTAAGCCGGATTGTTTACACTCTGCCTCCATCGCAGGATTATTTGTTTCCTTCCTTGCATCGCTTTGGGTATTTGATGCTCTATTCGAATCATTCCTTTTCCCTCCCTCCTCACTCTCTCCATTTCAGATGCTCAACATGGAATTCCTGTCAGAAGTCTTTTTAGAGTGCTTCTCCAAAGCTCTGAGGACTTCCTGAATTATAAGAGTTCACCAGGCCCA
lincRNA-BC301	Chr.7	61968811	61969620	810	54437.7	614.13	22467.1	1241.27	2.30672	1.15389e-06	TGTTTCCAAACTCCTCTATGAAAAGAAAGGTTAAACTCTGTGAGTTGAACGCACACATCACAAAGCACTTTCTGAGAATGATTCTGTCTGGTTATTATACGAAGATATTTCCTTTTCTGCAATTGTCCTCAAATCGCTTGAAATCTCCACCTGAAAATGCCACAGCAAGAGTGTTTCAAATCTGCTCTCTCTAAAGCAAGGTTCAACTCTGTGAGTTGAATACACACAACACAAAAAAGTTCCTGAGAACTCTTCTTAGTCTAGCATGAAAGGAAGAAACCCCGTTTGCAACGAAGCCCTCAAAGAGGTCCAAATATCCACTTGCAGACATAACAAGCAGAGTGTTTCTAAACTGCTCTAAGAAAAGAAAGGTTAAACTCTGTGAGTTGAAGGCACACA…
lincRNA-BC96	Chr.16	33962597	33964067	1471	266426	3005.64	111156	6141.24	2.29107	0.000172292	TAAATCAGTTATGGTTCTTTTGGTCGCTCGCTCCTCTCCTACTTGGAAAACTGTGGTAATTCTAGAGCTAATGCATGCCGAAGGGTGCTGACCCCCTTCGCGGGGAAGATGCCTGCATTTATCAGATCAAAACCAACCCGGTCAGCCCCTCTCCGGCCCCTGCCTAGGGGTCGAGTGCCACCGGCTTTGGTGACTCTAGATAGCCTCGGGCCAATCGCATGCCCCCCTGTGGCAGCAACGACCCATTCGAACGTCTGCCCTATCAACTTTCGATGGTAGTCGCTGTGCCTACCAAGGTGACCACGGGTGAAGGAGAATCAGGGTTCGATTCTGGAGAGGGAGCCTGAGAAATGGCTACCACATTCAAGGAAGGCAGCAGGCATGCAAATTACCCACTCC…
lincRNA-BC20	Chr.10	9084446	9085481	1036	8437.85	95.1902	3552.29	196.259	2.27805	1.38441e-05	TTTCACTTAGTTGGGTCTCTTCTCTATTAAGCCCTGGGCACACGGACCAGGACTTACTTTTACAGCGTTGCAATAGCAATGATGACAGCTAAGGCTAAACAGGCTCACATTCGATCTAGCAGTGCTAGCCGAAGCACATTATACAGATTATTTTATTGGAATATCAGCAATGAATGCTAACAGAATCTTTCTTAGTACTGGCACCCGAGACATAACAAGTATTTAATAATTGTTGCATCAGGACTGAATAATTTCTAAATTTGGTATATATGCCATGGTCTGAGCCCCAGAAGTCTAGGGAAGGTTAGCTGACAACATGCAAAGCTAAATTTGGCTTCCATTGTTAGTTTGTCCAAATTTTCAAACCTCCCTTTGTGTGGATGCTGGTGCTTATGGTTT…
lincRNA-BC31	Chr.1	211746693	211747462	770	4019.77	45.3484	1747.26	96.5339	2.23194	1.62363e-13	AGGGTATGCTTTGTGACAAAATTAGATTTTTGTCCTTGAAAGGATTAATATTAGCATCAGTTATGTATAGCTCTATTTTTCTAGAAACAAGGTATTCTGACTACTTTTATAGCTGACTACTTTTGGGATGGCTACGTTTTGGGATTTAAAATAGTTCATTGTTTAATGGGTTGTAAGAGGAAAAAGTGTTAGGATTTGACAGTTACTTTTTAAAGGGATGATCTTTTGTGGTGTGTGTTTTTCCTAGTATAAGCCTATTGCTGGCGATGGGCCTATTTAAGAACAGCTGATTTTTTCCAGTGAAAATATGGTAATTTTAGGAACACAGTTTGTAAGTTCACATTTACTATAATGGGCCAAAACCATAACCTGCCAGTTTGCAATACATCTTGATCTTTT…
lincRNA-BC37	Chr.8	86749200	86749597	398	2989.47	33.7252	1301.14	71.8861	2.23004	2.82193e-14	AGGCCGACGTCGCCAAGACGAGCATCACGTTGCCCCAAGTCCAAGCCATCCTGCTGAGCTTTTTCAGCGCCCAAACCATCCTCATCGGGCACAGCCTGGAGAGCGACCTGCTGGCCCTGAAGCTCATCCACAGCACCGTGGTGGACACGGCCGTGCTCTTCCCGCACTACCTGGGTTTCCCCTACAAGCGCTCCCTCAGGAATCTCGCGGCCGACTACCTGGCACAGATCATCCAGGACAGCCAGGACGGCCACAACTCCAGCGAGGACGCAAACGCCTGCCTGCAGCTGGTGATGTGGAAGGTCCGACAGCGCGCCCAGATCCAGCCACGCCACCGGTCCGCCTCTCCCGCCGCCCTGGCCTGTCCTTAGCCCCAGGCCTCTTCCAAAACCGCCATC
lincRNA-BC148	Chr.1	15990736	15994786	4051	22349.5	252.132	9871.96	545.412	2.20876	0.000678323	CCAACACGGTGAAACCTCATCTCTACTAAAAATACAAAAAATTAGCTGGGCATGGTGGCACACGCCTGTAATCCCAGCTACTTGGGAGACTGAGGCAGGAGAATTGCTTGAACCTGGGAGATGGGGGTTGCAGTGAGCCTAGATCACGCCACTGCACTCCAGTGTGGGCGGCAGAGTGAGACTCTGTCTCACCCAAAAAAAAAAAAAAAAAGCTATTGACACTGTTAATATTTTGGATGACTTAAATTTAGCAGCTCTAGAATGCAAAGGGTATATTAAGGAGCATTACAATAGTGAACCTTCATCGTCAGCTTTTATTCAATTAAGAGCTCCAGAAATGCAGAAATTATGGGTTAACTTCTAAGAATACCATCAAATCCCTGTGAATTCTGGTTGCCA…
lincRNA-BC154	Chr.5	178257018	178257310	293	2713.71	30.6142	1200.82	66.3439	2.20617	2.24317e-10	AGTCACCTCTGGAAGGCTGGGATTTGTTTTTACTGAGAAGAAAATAGGTTCTTTGTTATCACAAGCCTTGTGTGACACCAGCAGCTCCTCCTTGCTCCACTCTCACAAACCACAGCACCCAGACTGGTGAGTCCAAACACACATGCACACACACATATACACACACATTACATTCATGTGCACACATGTTCATGTGCACATATAAATACATGCTCATATACTCAAGATAGACATTCACATGTGTACACACATTGCACACTTGTGTGTGCATATGCATACAAGTACTTGCACAC
lincRNA-BC32	Chr.2	132326694	132328876	2183	12371.3	139.565	5598.04	309.284	2.17394	6.59648e-08	TGTGTGACTCATGAGAGAGTTTGTGCAACTATGTTTCCAAATTTACTTGATTTTCAAGACTTACACTAGAACTGTGCGAACAAGGTAATAAGTAAGCATATGTATTAATACCACCTTTGGTCAACTCTTGGGTAGCCCCAGTGTTGGCCTCCCGCTTTGGCCTCCCAAAGTGCTGGGATTACAGGCATGAGCCACCGCAGCCAGCCAACATAGAGATAATCTTAAAGACTCCATAAAAAAGAAAAAAAGTGTTAAAGCTGATAAACACATTCAAAATTGAGAATTACAAAATTAGCATACAAATAGTATTCTTGTTTCTATACACCAGTGACAAACTATTAACTGAAAAACAAATTAATGAAGTAATTCATTTTATAATGGTATCACTGGGCCCCAGTG…
lincRNA-BC92	Chr.6	151931987	151932401	415	4790.43	54.0424	2201.52	121.631	2.15158	3.02755e-10	TTCTGCTCTTGTCACCCAGACTGGAGTGAAGTGGCACAATCTCGGCTCACTGCAACCTCCGCCTCCCGGGTTCAAGCGATTCCCCTGCCTCAGCCTCCAGAGTAGCTGGACTGCAGGCGCACGCCACCACTCCTGGCTAATTTTTGTATTTTTAGTAGAGACGGGGTTTCACCATGTTGGCCAAGATGTTCTTGATCTTCTCACCTTGTGATCCGCCCACCTCAACCTCCCAAAGTGCTGAGAGACTAAGACACCTTTCTAGACAGAGAGGAGGCCGATGGCAGACATTCTCAGATAGGTTTGTAGCTATTGACCTGGCTGCATCAAAGGAGATGAAATCCCTTAGAAATTGACAGCTTCTATGAAATTTACAATCAAGAAGGCATAAGAACAACTGCT…
lincRNA-BC34	Chr.17	65334135	65335701	1567	10324.4	116.473	4879.18	269.568	2.11128	6.50874e-05	CCTATTTTATGATCCCAGGACTGAAGACAGTTGTGGGATATCTGTCATATTTATCCTGTGAGTCATTGTGAATAATGACATACAGTACTGAAGTAATCTGATTTTATTCTTTGGAAATTCAATGCATTGGTCACACTAATAACATCAACATCTGCTATCACTTATCTTTTTAAAACTAACCAAAAAAGGCCGGGTGCAGTGGATCCCAGCACTTTGGGAGGCCAAGGCGGGTGGATCATCTAAGGTCAGGATTTCGAGACTAGCCTGGCCAACATGGCAAAACCCTGTCTCTACTAAAAAAAATACAAAAATTTGCCGGGCGTGGTGGCGTGTGCCTGTAGTCCCAGTTACTTGGGAGGCTGAGGTGGGAGAATTCCTTGAAGCCAGGAGGCGGAGGTT…
lincRNA-BC33	Chr.22	42224422	42225218	797	5319.32	60.009	2541.9	140.436	2.09526	4.66715e-32	CTGGTCTTGAACTATCTCCTCATCTGCCCCTTCTGGCACCTCCTTCCTCCTGGGCTCTTTCCTCTAATACCGTCATCCTCTCTCCAACCTGGTTAATCCTGTCCTTTCTGCCCTCAAATGGGCACCTTCAAAGAAACAAATAGAACTACTCCACTCGCTCCCTCTCTCCCTCCCTTTACTGCCACTATTGATTGTTATAGTCACTTGCTCCAGGAAGTCCACTTGCTGAGTCTTACTGCAGACAGAGCCCACCCCCTGAGCTGTAAAGGCCCTAGGGCACATGTTTGTCCAGCTGCCTCTTGCAGCTGGGATTGTTAGGTCACTATAGCGCTACCAACTGCATATACCACTGTGGGAGTCGTGCTGGTGGCGGTAGTGGTCACAGGTACCAGGGGCAGC…
lincRNA-BC72	Chr.1	173861477	173863720	2244	12070.6	136.173	5794.69	320.148	2.08862	3.11615e-05	TTATCTTTTTTCGTATTTTCTAGTCTCTTTCCCTGTCTTTAGTCTTCTTCCTCTTAAATGGTGCTTTTCCCAGGGCCAGTCTTTCTACTTTCTAAGCAAGCAGGCTTTTTTGTTCAGGATAAGCCAGAGTTAGATATTATGAATACTTTGAAACATCTGAATATGTTACATTCCAAAGTATGTAATTATTGATAGTAGTATCAAAACCTGGAAGATATTGGTGCAGATTATTCAGTTTTGCTGTGTAGGCAGGCTGTCTTTCTCCTCAACTGTGACACAGCAGTGACTTGAGAAGGCAAATATTACTTGAAACCCCCATTATCTTTATAGAGGGTACGTATATAAATTTTCTTACCTGACATTTTTACCATTATCAATATATCAGTAGCTCACATCTTA…
lincRNA-BC3	Chr.17	38076494	38077123	630	5622.06	63.4244	2877.21	158.962	1.99636	2.2413e-06	CTGTGAGGGAACTGGCGGCGGCAGCGGTAGTCAGAGAGCAAAATTCTCTGTGCTTTTGCCTGGCTGTTCTCCGACAGGTCTTGCGCCTTGGCCCCAGAGGCTGGGGTGACCTGTGCCATGGCCAAGGAGGGGGACACTCCAGCAATGGTTTACACGTGGAGCCAGGGTCCCAAGTGGTGCTCAGTCCTTCCCAGTGAATCCCCAGCCCTTCTCCAGTTTCTCACTTCTCTCCCCAAGGCCTTTCCCCAGTCACCTCTCCCTTGGGAGCGCTGCGTTTCCTTCTGGCCTTTCAGTGGAGGGGACTTTTCATACTTCCTCCTCCCACCATAAGCCTGAGTGGCAGGGGAAGAGGTTCTGGGGACTTTCTGAGGCCAACATGGCTAGGAGAGAGAGGAGTCC…
lincRNA-BC215	Chr.12	67215518	67216216	699	4031.22	45.4776	2083.9	115.133	1.98186	1.77657e-12	CTGCTTCCAATGGTGGCTGAACTAATTTGCAATCCTACCAGCAATGAATAAGCATTCCCTTTTCTCTGCAGCCTTGCCAGCATGTATTGTTTTTCAACTTTTTAATAATCTTGTTTTGGCTTTATAAAAGGAATGGCATGCTGAGTTTTGGAATTTTTCACAAGTATGCTGAGAAAGTATATGGTTCTGTTAGTCATAAAACATAGGTGAAAATAAGAAGACAGATTGGCGAAGCCACCTTCTACCAGGGATTCTGCTTCTACGTGTGTTGCAATATGGCTTCTGGGCTTTTATAAGCTTCTCACAGTCAGCTCTTTCCTTTCTTCCTAGCTCACCTGAATGTTTCAACTGCATGATGCTTTCTGAATACCAGGTAATTGAAAAGAAAGAAACACACAT…
lincRNA-BC32	Chr.4	49305638	49306071	434	7600.45	85.7432	3988.1	220.337	1.96031	3.30354e-55	CACTGACTTACTCCCCAGTCTCCCTCATGTTCTCACCCCCAGCCCTCAGGGACTCTTCTGTCTCTCTCAGCTACTCTCCAACCATCTCCAGATTTCACCTGGAGTCAGCTTCCCGCACCCAGGAATCACCTACAAACTCACGGACCTTACTGCAACCCTCCCCCATTTCTTTCACCTCTTCACCCCCTGCCTTCAGGGACTCTCCTGGGTCTCCCAGCTTCTCTCCAGCCTTCCCCAGATTTCTGCCACAGTCAGCCCCAGGCACCCAGGACAACCCTAGACACTCACGGGCCACACGAGACTATCTCCCTATGACCTGTACCTATACAGGGATGGCTCCCATGCATCCCTCAGTGACCCCAAACCCATCTCCACTTACACTCAGACACTCCCAGGGCC…
lincRNA-BC362	Chr.6	26171689	26173649	1961	10916.4	123.152	6076.88	335.739	1.87503	4.61128e-05	GCCTAAGCACTGATGTGGCTTTGGTAATGAACCTGAAGTTAAAAACTGGTTAGCTTATGCTAAGCTGCCATTTGAAAGGTCTCCTCCAGCATCTGAATTAAGGGAAACAATGTTTTGAAGCAGTCACAAAACTTTTCTGATGCATTAGATCTGAGGTAGGACCTGATAATTTGTACTTCTAAATTATGCAGGTGATGCTGATGCTGCTGGTCCGGAGACCACTTTGGAGAGTTTTACTTTAAAGGAAATGAAACTGCCCTAAAATGCTAATACTAAATAGCCACACAAAGCCGGAAAAAAGCAAAGAATTTCAAACCGAAGATGAGAGGTCCTGAAAAATAACAGCGGTCATCCTACTCCCGGTGCGGCTATGCGGCCATGAAAAGGAGTCTTGGGGCC…
lincRNA-BC5	Chr.X	114962257	114962498	241	8949	100.957	5206.44	287.648	1.81136	4.48428e-08	CGTGCCACGTTCCCACCCAACGCTCTCTCGCCCACTTCTACTGGGGCCCACTTCCTCTCCTGCTCTCTCTGTCTCAACGTGATTGACTTTCTTGTGCTGCCCAGGACTTCTTGCCCACGTGCGCCTTCAAAACGGTAAGAGCTGCAACTGAACGTGTGAGACATGGTGCAGATAGGCTGAGAGGCGGCGGGAGAGATGCCCATGAACTCAAGTACCCGGACACGCCCTCCACTTCTACCACC
lincRNA-BC8	Chr.22	16160271	16161336	1066	5533.8	62.4287	3408.51	188.315	1.72906	3.29255e-08	GGTGGCGGGCACTGGGGCCCAGTACTCCTGGTCCCAGCTGGAGTTCCCTGTTGACTGGGGGAGATTTGGCCCCTCTGACTACTCCTACCCCATCCCCACTAGGACAGGAGTTGGTGAAGGGGACAGGGTGGGAGGCTTAACTAGTAGCCAGGGGCAGGCGGCAGGCAGTGGGGCGAAGATCAGGCTGAATTTTCCTGCTACTGATCTGCTCTCTGGAAGAGGCATTCATGAACTGGCTTAGGCTGTGGCTTGGCTATTTTAGGAATATTCTTAACCCTTCCTGAGTCACTGCCGCCATCAGACTTCTCTCCCAGAGCACAGAGCACCAGACTATTCCCTCTCCTTGTCCCCTCCTCCCCAGTCCCTGCTTTCCTCCCTGGCAGCTGAGGTCAGAGTTTT…
lincRNA-BC225	Chr.1	149814031	149814517	487	5971.71	67.3689	4006.65	221.362	1.60568	2.43199e-10	TGCGCGTCTTCTTGTTGTCCCGAGCCGCGTTGCCCGCCAGCTCCAGGATCTCGGCGGTCAGATACTCGAGGACCGCAGCCATGTAGACGGGCGCGCCGGCCCCCACTCGCTCCGCGTAGTTGCCTTTGCGCAGCAAGCGATGCACTCGCCCTACCGGGAACTGAAGGCCAGCGCGGGACGAGCGCGACTTGGCCTTGGCGCGGGCCTTGCCTCCTTGCTTGCCACGACCAGACATGACAGCGATAGTAGTCACCGAGAGAAACTCCTGCCTGGCGATCGGGAAAGTCGCCGAAAACGCCGCTGCTTCACCTTTTTATAGACAGAACGGCGATTGTCCACGGAGCACTTTGATTGGCTCAAGCAAATTTTGTCCCGATAGCCAATAGGATAGCTCAGCCA…
lincRNA-BC112	Chr.19	974169	974404	236	1994.51	22.5008	1347.82	74.465	1.59534	4.40151e-10	TGAGTCTAGGTTCACTTTCCCGTCGGGCTGTGGGAGGGGACTGTCACTTTCCTGTGTCTTTGGGGAGGGGACCCCCACTTCCTTCTCGGATCTCAGGGCCGTGGACACACACCCCCTTTCCAGGAGGGGGTGGTGGGCGTCTAGGTTTTCCTTGTCCCTTCCTGGGGCCAGCACCGTAGCAGCACAATCACCCCGGGAAGGGGGTGTCTGTTTGCCTCCAGACACAATCGGGCCCC
lincRNA-BC89	Chr.17	18966805	18967076	272	5065.31	57.1434	3425.46	189.252	1.59428	2.53219e-08	TAGTCTTGGCGCGAGGCGGGGGATGCTGTGTGGCACCTCCTATTGTCTCTTTTTGCGTTTTCTCCCATTCTCGCTCCCTCTTTTGTCGCCGTTTCCCGCCCGCCACTCCCACCCCCAGACGGGGTCTCCGGGTCTCTTGTTCTGTCTGCCGCCCCGGCTGGAGTGCAGTGGCGCGATCTCGGCTCCTAGCAACATCTGCCTCCCGGGCTCAAGCGAGTCTCCCGCCTAAGCCCTCCCGAGTAGCCGGGGCTTAAAGGCGCACACGCCACTCC
lincRNA-BC126	Chr.1	173979887	173980105	219	2490.58	28.097	1732.34	95.7092	1.55369	5.35259e-12	TGATTGACATTCATTAATTAATCCATTGTACCCAGAGTTTTAAGATGAAAAGCTTTAAGTACCTTCTTCCCCTCATGAGTAATCACTCCTCAGTGAACATACTATATGCTTATTGCCATTTGAATATCCTTTTCTGTTCAAGTGTATCATCCTTTTTAAAAATTGAGTTGTCATGGAAGAATTTGATGTAGGTAAGTGACTATCAGCTGTGAGGAAGGT
lincRNA-BC168	Chr.4	49281769	49283371	1603	16961.4	191.347	12018.6	664.013	1.52691	0.000486112	GTTCATCAATAATATACCACATGTTCTTACTGCCATCACCCAGCAGCTCACCCCCAGCTCTCGGGGGGTCTCCTGTGTCTCCCAGCTACTCTCCAAACAACCCCAGATTTCAGCTGGAGTCAGCCCCCCACACCCAGGAATCACCTACAAACTCACGAGCCTCACGGTGCTCCACCCCTGTGTCTTTCATCTCTTCACCCCCAGGCCTCAGGGACTCTCCCGTGGCTCCCAGTTACTATCCAGCCATCCCCAGGTTCCTGCGGGATTCAGTCGCATGCACCCAGGAGTCCCCCAGAGACTCACAGGTCTCGGGAGAATATGAGCGGTCCCCCAGCCCTGACTCCTCAAGATTCATGCCTGCCTCACCCAGCTTCTCCCTCTCCCCTCCCAGAAACTCAG…
lincRNA-BC88	Chr.16	85531690	85532538	849	6729.06	75.9128	4811.63	265.836	1.51381	1.19091e-07	GGGGTGTGTGGGCAGGGCCGTGCTGGCTGATGAAGGAGAGTGGAGCTGGCGGGAGGAGGGAAGCACAGTGCACACTCCCCCGTTTGTTCTGCAGGCTGCGATTCCTCTCCTGGGATCCTCCCAGCCTGTGCCCATCCTTCCACGGCACTGAACTGCTGGGGTGTCCTCAGTGAGTCCCCTTCCCCACCAACACACATGCATAGATGGCTACACAGATATACACATGCATATACATCCAGACACACAGACACACACGGACACACAGATACCCACACATACAGATGAACATATACACACATAGACATGTACACACATGCACATACATCCAGACACACAGACACACACGGACACACAGATACCCATGCATACGGATGTGCATATACATGCATAGATGTGTAC…
lincRNA-BC80	Chr.10	18969653	18970144	492	3712.44	41.8813	2668.59	147.436	1.50622	3.15127e-07	TTTTTCAATTACAGAATAGTTACAAATTTTACCATGTTCATCTATTCCACAGAGCATGTTAAAAACAACAACAACAAAAACCTAACAGCAATTACAACCTTGGTGTTGCGTTTATTCTAATCAGAGTGAATGATTATAATCACACTTTGCTATTTTAACATAAATTGGTGCTTTAGAGCATTAAAGAGGAAGCAGCAGGCCCTGTACTCAGTATTTATTATTTCTTGCCTCAGAATGCAAAACAACTTTAAAGTGTCTATATTCATATATATGTGCATTTCTTAAGATTTAAATACAAACTGTTGTTACTCCTTAAGCTTCAGGCTTTCTGCGAAAGCTCTAAGAATATCTTCATTACTATGCTTGGTCAACTGGAAGATGGTATTAATAAGGTCAGAA…
lincRNA-BC47	Chr.1	143279089	143279641	553	7771.92	87.6776	5604.92	309.664	1.5015	6.63265e-15	TCTTTGCCCTCAGCCCACAGGGACTCTTGTGTCTCTTTCAGCTACTGTCAAAACTTCTCTAGATTCCAGCTGGAGTCAGTTCCAGGCACCCACGATACACCACCGAACTCACGAATTTCACTGACTTACTCCCTAGTCTCCCTCATGTTCTCACCCCCAGCCCTCAGGGACTCTTCTGTCTCTCTCAGCTACTCTCCAACCATCTCCAGATTTCACCTGGAGTCAGCTTCCCGCACCCAGGAATCACCTACAAACTCACGGACCTTACTGCAACCCTCCCCCCATTTCTTTCACCTCTTCACCCCCTGCCTTCAGGGACTCTCCTGGGTCTCCCAGCTTCTCTCCAGCCTTCCCCAGATTTCTACCACAGTCAGCCCCAGGCACCCAGGACAACCCTAG…
lincRNA-BC49	Chr.5	36102317	36103077	761	8037.42	90.6729	5826.68	321.916	1.49399	9.80178e-07	TGTATTATATTTTAAAGCACTAGTGTTTTATTGAAAAGTGAACATGTTTGATTGCAGCATGCTTGCAGAGAGTTTTCTTATGTCCCTAGAATATTTGCAACTCTTACTGAATCCATGCTACATTTGGTGACCATACTTCAGCTTGCCTAATACAGTCTCAGTGTAACACCTAGTATCCTGTTTATTACTAGTGATTACTTTCACCCTCAAGTATCCCACCCAGTTTGAAGATGAATTATATGGTTCCCCTAACTTGAAGTTAATCTTTCCCCAAGACATAAATTTAAAATTTTTATTTTTATTTTTAATAAATATTATCATGTAAGTTTTTTTTTAAAACACAGCTCTATGCAGATATTGAAAGGAATAGAGCATCATCCTCATTATCTGAAAATTTTG…
lincRNA-BC108	Chr.1	121484605	121485418	814	25979	293.078	18985.3	1048.91	1.48239	2.7724e-06	TGTGTGCGTTCAACTCTCAGAGTTTAACTTTTCTTTTCATTCAGCAGTTTGGAAACACTCTGTTTGTAAAGTCTGCACGTAGATATTTTGACCACTTAGAGGCCTTCTTTGGAAACGGTTTTTTCTCATGTAAGGCTAGACAGAAGAATTCCCAGTAACTTCCTTGTGTTGTGTGCATTCAACTCACAGAGTTGAACGTTCCCTTAGACAGAGCAGATTTGAAACACTCTATTTGTGCAATTTGCAAGTGTAGATTTCAAGCGCTTTAAGGTCAATGGCAGAAAAGGAAATATCTTCGTTTCAAAACTAGACAGAATCATTCCCACAAACTGCGTTGTGATGTGTTTGTTCAACTCACAGAGTTTAACCTTTCTGTTCATAGAGCAGTTAGGAAACGCT…
lincRNA-BC222	Chr.17	65334135	65335701	1567	10324.4	116.473	7594.29	419.574	1.473	8.40667e-08	CCTATTTTATGATCCCAGGACTGAAGACAGTTGTGGGATATCTGTCATATTTATCCTGTGAGTCATTGTGAATAATGACATACAGTACTGAAGTAATCTGATTTTATTCTTTGGAAATTCAATGCATTGGTCACACTAATAACATCAACATCTGCTATCACTTATCTTTTTAAAACTAACCAAAAAAGGCCGGGTGCAGTGGATCCCAGCACTTTGGGAGGCCAAGGCGGGTGGATCATCTAAGGTCAGGATTTCGAGACTAGCCTGGCCAACATGGCAAAACCCTGTCTCTACTAAAAAAAATACAAAAATTTGCCGGGCGTGGTGGCGTGTGCCTGTAGTCCCAGTTACTTGGGAGGCTGAGGTGGGAGAATTCCTTGAAGCCAGGAGGCGGAGGTT…
lincRNA-BC70	Chr.4	49318750	49319438	689	16166.5	182.38	11978.5	661.795	1.46249	5.26512e-08	CAGTTTCACTCAGTTACTCCTCAGTCTCTAGCACGTCTTTATCTCCAACCCTCAGGGACTCTCCTGTGTGTCCCAGCTACTCTCCAACCACGCCCACACTTCAGCGGGAGTCAGTTCCAGGCACCCAGGAATCACCACCAAACTCACCAATTTCACTCAATTACTCTCCAGTCTCTCTCATGTCTTCACCAGCCCTCAGGGACTCTCCTGTCTGTCCCAGCTACTCTCCAACCACGCCCACATTTCAGCTGGAGTCAGTTCCAGGCAACCCGGAGTCACCACCAAACTCACCAGTTTCACTCAGTTACTCCCCGGACTCTCTCATGTCTTCACCCCCAGCCCTCAGGGACTCTCCTGTGTGTCCCAGATACTCTCCAACCATGCCCAGATTTCAGCGGG…
lincRNA-BC18	Chr.1	121484433	121485426	994	26110.7	294.564	19373.4	1070.36	1.46049	0.00119034	CTGTCTAGCAGAATATGAAGAAATCCCGTTTCCAACGAAGGCCTCAAGGAGGTCTGAATATCCACTTGCAGACTTTACAAACAGAGTGTTTCCTAACTGCTCTATGAAAAGAAAGGTTAAACTCTGTGAGTTGAACGCACACATCACAAAGGAGTTTCTGAGAATCATTCTGTCTTGTTTCTATACGAAGATATTTCCTTTTCTACCATTGACCTCAAAGCGGCTGAAATCTCCACTTGCAAATTCCACAAAAAGAGTGTTTCAAGTCTGCTCTGTGTAAAGGATCGTTCAACTCTGTGAGTTGAATACACACAACACAAGGAAGTTACTGAGAATTCATCTGTCTAGCAGAATAGGAAGAAATCCCGTTTCCAACGAAGGCCACAAGATGTCAGAATA…
lincRNA-BC51	Chr.19	35166645	35166906	262	3102.11	34.996	2303.08	127.242	1.45961	1.14656e-12	GTTTGTTCTTTTGCTCTTTGGGTCTGCACTACCTTTATGAGCTGCAACACTCACCCTGAAGGTCTGCAGCTTCACTCTTGAAGCCAGCGAGACCACAAACCCACTGGGAGGAACGAACAACTCCAGACACGCCGTCTTTAGGAGCTGTAACACTCACTGTGAAGGTCTGCAGCTTCACTCCTGAAGCCAGCGAAATCATGAACCCACCGGGAGGAACAAACAACTCCAGCACGACTCCAGACGCACCGCCTTTATGAGCTGT
lincRNA-BC126	Chr.17	56009214	56009518	305	2514.73	28.3695	1868.22	103.216	1.45867	2.13046e-08	GGCATGTACCACGACACCCAGCTATTTTGTGTGTGTGTGTGTGTTTTTAGTGGAGACGGGATTTCACCGTGTTGGCCAGGCTGGTTTCGAACTCCTAACCTCAGGCGATGTGCCTGCCTCAGCCTGCCAAAGTGCTGGGATTACAGGCATGAGCTACCACTCCCAGCCTAGAGATGCGTTTTAAGCAGAATTCTGAGAGAGGGAAGGACACATGTGGGTGAGAGGAGCAGGGTGGGGGCATCGTGTAGGGAAGCAGCACATGGCAGGGTTTGGAGGTGGGAGAATACGATTTGATTTTTGCAAAG
lincRNA-BC220	Chr.4	49288602	49288969	368	4756.04	53.6545	3614.02	199.669	1.42609	8.80368e-06	GATGTGGAAGTACTCTACATCATCCCGCAGGGCTTCACCACTCTCACATCCATCATCAACAGAATTCCACAGCTTTACGTTTCCCTTTCCTAACCAAGCAGGACAGTCACTCATGCCATTGTGTTCTCCCGTGTCCTCCTCTGGAGATTCTTCACAGTCACCTCATTCATCAATAATATACCATATGTTCTTACTGCCATCATCCAGCAGCTCACCCCCAGCCACCCATGACTCTCCTGTCTGTCCCAGCTACTCTCCAACCACGCCCACATTTCAGCGGGAGTCTGTACCCCACACCCCAGAAACACCTACAAACTCACAGACCTCAGTGAGATCCTGGCCAGTCTCTCTCACGTCTTCACCCCCAG
lincRNA-BC1690	Chr.12	69672052	69672560	509	3408.29	38.4501	2646.49	146.215	1.3949	5.0452e-07	TCTCTACATTTGGTGCTCTTATCCAGACTCATGGCTGTAGGATTTACATGCTGTCAGTTTCAAAATTTATATTTCCAATTCAGATGGGCTAATATTTCAGCCCCTCCTCTCCCCTATCTGCCTGTTCACAGTCTTACCCAACAGCGAATATAAATACTGTCATTTCAGTTGTGTAGGCCCAAAACAGATCACTCTTGACTCCTCACACCCTACATCTACAGGGAAGTACTTTGTCTCTACCACCAGAAAATACCTGGGACCTCTTACTAATGCTGGGGTTGCTCTCTGCCTTTGCCACTGCACAGTCTGTTGTCAGTATAGCTGTCAGTCTATATTGTTTCTTAAAAATCCTGCAGTGCCTCCCTATTTCTTAAGAGACAGGATCTCTGTCACCCAGGT…
lincRNA-BC31	Chr.3	53896255	53896860	606	3525.17	39.7687	2759.94	152.483	1.38298	5.59164e-07	TATGGTACCAATCCTTCCTCCACCACTTGCTTTAGGTTTAATGCTTGTATCATAGAAGGGTCTGTGTTACAAAAGAAGTGAAAAGCAGTCTTGACTAATCAGAAACCTGCCAGATTGTTTAATGTCGATTTGTTTTCTGATGCTGCTGCTTCTGTGTCGTCTTCATCATCACCTCACACTGATGGGGAAGCACTCGTCTCCAGCAGGTTGTCTTCTCTTTGTTCCTCTAGTGTGGTTATCTGTTAGCTCTTGAATTTCTCCAAGATCCGTATCTTGAAACCCTTCACCCCCCACCTTTTTTGCCACATCTACAATCTCTTTCCTTGATTGGCTCTGTTGTAAATCCTGTGAAGTCATGCACATCATCTGGACAGTTTTCTCCTGCAGGAATTTATTGTT…
lincRNA-BC271	Chr.1	173861477	173863720	2244	12070.6	136.173	9457.33	522.505	1.38192	0.00253407	TTATCTTTTTTCGTATTTTCTAGTCTCTTTCCCTGTCTTTAGTCTTCTTCCTCTTAAATGGTGCTTTTCCCAGGGCCAGTCTTTCTACTTTCTAAGCAAGCAGGCTTTTTTGTTCAGGATAAGCCAGAGTTAGATATTATGAATACTTTGAAACATCTGAATATGTTACATTCCAAAGTATGTAATTATTGATAGTAGTATCAAAACCTGGAAGATATTGGTGCAGATTATTCAGTTTTGCTGTGTAGGCAGGCTGTCTTTCTCCTCAACTGTGACACAGCAGTGACTTGAGAAGGCAAATATTACTTGAAACCCCCATTATCTTTATAGAGGGTACGTATATAAATTTTCTTACCTGACATTTTTACCATTATCAATATATCAGTAGCTCACATCTTA…
lincRNA-BC68	Chr.14	19918091	19919236	1146	6536.29	73.7381	5204.73	287.554	1.35858	1.76602e-05	ATCTCAGCTCACTGCAAGCTCTGCTTCCTGGGTTCACGCCATTCTCCTGCCTCAGCCTCCTGAGTAGCTGGGATTACAGGCACCCGCCACCACGCCCAGGTAATTTTTTATACTTTTAGTAGAGACGGGGTTTCACCGTGTTAGCCGGGGTGGTCTCGATCTCCTGAACTCGTGATCTGCCGGCCTCGGCCTCCCAAAGTGCTGGGATTACAGGCGTGAGCCACCGTGCCCGGCTGTATACTAATTAACATTCTTACCAAATGAGTTTTTCTCTGGAAATTTCCACCAGCATTTGTGTCTCTTTTAATATATTGTATCACTTTGATAACATCCATTTGAATTATAGTGAGATATGTGTGTTGTTTTGATTTATATCTTTCTCATGGTTTGTGATGTTAT…
lincRNA-BC117	Chr.9	85595903	85597160	1258	6721.65	75.8292	5359.75	296.119	1.35658	9.00718e-13	TGTTAACTGGCCTTGTGACCTTGGACATGTCACAAGCCCATGTCGGATCTGTTTCTTCATCTGTAAAATGTGCAGCTTGCCCTCAAAGGCCTTGCAGCCCTTGGCACCTCAGATTCTGTGGGAAGCAGTAGGACAGAGAGTGTGGTGGCCCACAGTTAATAATAGAACTATGGTTATTCCTGCTTTTTAATATTGGAGTATTGATTTTTCTCACTTCTGAAATAAGGACAGAATTTGATTAAAAAATGGAAACAGAAATATCTATTTTTTATGTATAAAGAAACATGTTTGAGACAAAAATAGTTGTATATAAAAGGATATTTCATAATCTCAGAATAGTTACAAAGCTCACTGCTTGAATTTGGTGTTAAAAATTCTAATGGAAACATGTAAAGCCAC…
lincRNA-BC113	Chr.20	46609191	46609487	297	7852.47	88.5864	6266.39	346.209	1.35544	6.72734e-08	GCTTTTCTTGGCTGCAAGCTGAAAGTTGGGTCCAGGTCTGCTGTACTGAGGGTCTCCTATCTTCCTTGGACAGGGACAACCAGAGGCCTATTTATCTCATGATGGAAGGCAGGAGAACAAGCAGGCAAGACCAGCTGTGCTAGCACATGCCACCTCTTTGCCCACGTCACACCTGCTGACGTCCCATTGGCCAATGCAAGTCACACAACCAAAGCCAACATCAACAGGACAAGGAAACAGACTCTGCCTCTAGATGCACAAACTACAGAGTCACGGACAGAGGACACGGATCCAGGG
lincRNA-BC21	Chr.5	178509643	178510030	388	12774	144.108	10273.6	567.602	1.3442	3.31788e-19	GTGCAAGATCAGTTTGGCTTCATTAACTATGAAGTAGGGGATAGCAAGAAGCTCTTTTTCCATATGAAAGAAGTTGAGGATGGCCTTGAGCTCCAGGCAGGAGATGAGGTGGAGTTCTCCGTGATTCTTCATCAGCGCACTGGCAAGTGCAGTGCCTGGAATGTTTGGCGAGTCTGTGAGGGCCCCAAGGCTGTTGCAGCTCCTCGACCTGATCGGTTGGTCAGTCGCTTGAAGAACATCACCCTGGATGATGCCAGTGATCCTCGCCTAATGGCTCTTCGTCAGCCAAGGGGACCAGATAACTCAATGGGGTTTGGTGCAGAAAGAAAGATCCGTCAAGCTGGTGTCATTGACTAACCACATCCACAAAGCACGTCATTAATCCACT
lincRNA-BC232	Chr.2	183643369	183644149	781	5459	61.5848	4442.29	245.43	1.32726	3.73023e-19	TGTTCTTCATATTCTCCCATCTTTTTCGCTACTATATACTCTGTCTGGATTCTGCTGTATGCCTGTTGGCATATATGGAACAGTCACCACTTGTCACACTTAACACCAGCTTTTTGAATTATGATCAGTAATGGCAAGAGCCTTTCATTCTCGAATGTTTAAAGCCTAGGAGTTCTACAAAATTGGCTTCTTTCTACAAGAATCCCAAAATGGAATGCCTAAAGAAGTCTTACTTGGGTAAATACTTACTAAAATATACTGGTTATGTGCATATCACCACACTGGACACTGAGGAGTGTTCAAAAGGAATCTAAGACATGGTCCCCATCTTCCAACTGTCTGTAATTCACTGTTTTGTCATTGAGCTCATAAGGTACTTACATTACTACCTATAAATGT…
lincRNA-BC152	Chr.1	161413088	161413318	231	1680.69	18.9605	1400.07	77.3519	1.29349	6.00803e-12	ATCGGTGCATGGGTGGTTCAGTGGTAGAATTCTCGCCTGCCACGCGGGAGGCCCGGGTTCGATTCCCGGCCCATGCAGCACGCCCTCCCATTTTGGTGCTGCAGCAGCACCAAGGCGTAGCTGCGCTCGCCTCTGCCGCCTCCTTACACTCGGGGCGCGCGAGCGAGTCCGGCACCGGCTGCGCTCCCACGCGCGACGGCCCTCTGCCCTTTCTTCCGTGCCTCTCTCGAC
lincRNA-BC76	Chr.1	143280248	143280844	597	28254.6	318.749	23728.1	1310.94	1.28182	2.67082e-05	AGGGCTTCACCACTCTCACATCCATCATCAACAGAATTCCACAGCTTTACGTTTCCCTTTCCTAACCAAGCAGGACAGTCACTCATGTCATTGTGTTCTCCCGTGTCCTCCTCTGGAGATTCTTCACAGTCACCTCATTCATCAATAATATACCATATGTTCTTACTGCCATCATCCAGCAGCTCACCCCCAGCCACCCATGACTCTCCTGTCTGTCCCAGCTATTCTCCAACTACGCCCAGATTTCGGCGGGAGTCTCTACCCCACACCCCAGAAACACCTACAAACTCACAGACCTCAGTGAGATCCTCGCCAGTCTCTCTCACGTCTTCACCCCCAGCCCTTACGGACCCTCCAGTCTGTCCCAGCTACTCTCCAACCACGCCCACATTTCAGCGC…
lincRNA-BC176	Chr.3	149061083	149061701	619	3691.03	41.6397	3105.4	171.569	1.27917	4.95377e-10	TGGTTGGGCCATGGTGGGGACACACTGGAAAGCTTCCAGGATGCTGCTGCAGGACCATTGAGGAACTGGCCACAGGGAAACCAGCTGGGGCACCCATGAAACTTGTTGGCGTGAGCTCCATCACTGCGTCGCTCACATACCAGCCCAGCACCACAGAAGCAAGAGCAGAAAGTCTACAAGAATCAGGAAGGAAGATAATCCCCTTTTTCTTCCAGAGTCCCTCCAGGTCTTCTACTGGCAAAACTTAACACTGTGTCAGCTGGCAAAGGAAAGATGTTTCAGTATCTCAAGCAGAGAAAGGAAGGGTGCATTTGGCACAGAAAGGCAATAGGTTCATAAATGCCACAGCTGGTAACAGTCGTATCTAGGGAGAAAAACTGGATGAGGAGGCTCAGATGT…
lincRNA-BC108	Chr.10	118033404	118034153	750	5988.01	67.5527	5152.52	284.67	1.24672	2.52792e-08	GGTTTGGGGCGCGCCCCGAGGCGCAGACCCTCTTTGGCGACTCCACACAATATGCAGCCCGCCTGCAAGCAGCCGCTGCAGCCGAGGGGCGCGCCTGGCTGATGTGTGGTTGAATGGAGAGCGGCCCAACCCTCCTCCTTCCTCCTCTTCTTCTCCCCGCCCTGACACCCGGGCCTCAAACTTCAACCAAAGCCCGTGCCCTTTTCAATTTACCCCCCTCGATCAAAATGAGCCATTCTTGTCTGTCCTCCGCGGCGGCCCATTGTCTGGCGTGATAGGTTTGCAGATTTGACAGCTGGGCGCACGCAGATTTGATTCAAACTCGGTCTCCCCGAGAGATGAACTTGGACATCAGCAAAGATCCCGAGCACTGCCGGCTGGCTCCTAGACCGGTCTCCC…
lincRNA-BC760	Chr.4	49325594	49326036	443	6224.92	70.2254	5431.3	300.072	1.22668	4.35568e-06	CCACATTTCAGCTGCAGTCAGTTCCAGGCACCCCGGAGTCACCACCAAACTCACCAGTTTCACTCAGTTACTCCCCGGTCTCTCTCATGTCTTCACCCCCAGCCCTCAGGGACCCTCCAGTCTGTCCCAGCTACTCTCCAACCACGCCCACATTTCAGCGAGGGTCAGTTCCAGGAACCCAGGGATCACCGCCAAGCCCACCACTTTCACTGAGTTACTCCCCAGTCTCTAGCACGTCTTTATCTCCAACCCTCAGGGACTCGCCTGTCTGTCCCAGCTACTCTCCAAACACGCCCACACTTCAGTGGGAGTCCGTTGCAGGCACCCAGAAATCACCACCAAACTCACCAATTTCACTGCGTTACTCCCCAGTCTCTCTCATGTCTTCACCATCCCTCA…
lincRNA-BC233	Chr.7	90225813	90226033	221	3107.87	35.061	2734.16	151.059	1.21476	1.34889e-11	TCGCTTCCCGGCCCGCCGAGGAGGTGGTGGAGGAGGAGGCGCCGCTTTCCCCGCGGCGCGCGCCCTCGCCGTTGTCTGAGCTGTGCCTGGACCAGTTTGGGGAAGTTGTCGGGGCTCCGCGTCGCCCAGATGTGTGACCTCATTGAGCCGCAGCCGGCCGAGAAGATCGGCAAGATGAAGAAGTTGCGGAGAACTTTGTCGGAGAGTTTCAGTCGCATTGG
lincRNA-BC13	Chr.22	49444310	49444560	251	2198.21	24.7987	1937.53	107.046	1.21204	6.43737e-13	CCTGACCCTCGGTGGAGGACCGGCCAGCGTGTGTGCCGACAGTGTGTCCACACAGGTGTGCTGCGCCCAATGGGCAAGTCGGAAACAAAGGAAAATGCTCTCTGAAGGAAAAGGCAAAGCAATTTGGATTTCTGCGAGAAAATGAGACTGCATGTGGCACTGTAAATACCCTTGCTGCTGAACTTCTCGCTCCCCCCAGATACACCCTTCATATTGACATGTCTAGAACCTTAAACTGAACCAAGTTGAAA
lincRNA-BC219	Chr.12	80059	82211	2153	12568.2	141.786	11359.2	627.58	1.17584	0.000570752	GATCCCACACCATGCCTCACATGGTAGACCCCAGCGGGAAGTATGTGACTGCCTGACTCAGGTGCCTCTCGTGGTCCAAGCCATCCCTGCCCTGTCCCTTCCCTGGTTGTCGCCAGACCTGGAGCCCCTGCTCCTTCACTTTGCAGCCTCCTCTTCTGTCACCAACTGGGAACCCACCTCTTCCTGAAAGTCCTCCCCCACTGACTCACCGGCTTGCCCCAAGCTTGTCAAGAATGTCCCAGTAACCAGGGGACACACACTGAAGTGACTGAGGGGTTACCTTGGAGTTGATGCCTTGGCTCAGATCCAGCTCCCCTGTTTTCTTCCTCTGTAACCTTGGGCAACCCAACCCCTCTAAGCCTCGGTGTTCTCATTTGTGAAGTTGTGGTAATAATGGTA…
lincRNA-BC276	Chr.8	46845020	46845239	220	4320.27	48.7384	3916.94	216.406	1.17132	1.4914e-06	TTTCTGAGTATGCTGCTGTGTACGTTTTATATTGCATCCCGTTTCCAACGAAATCCTCAAAGCGATCCAAATATCCACTTGCAGATTCCAAAAAAAGAGTGTTTCAAACTGCTCTGTCACTACAAAGGTTCAACACTGTTAGTTGATTAGATGCATCATAAACAAGTTCCTGAGATAGCTTCAATGTCGTTTTTATGGGAAGATATTTCCTTTTTCACCA
lincRNA-BC208	Chr.12	132061420	132061878	459	3361.66	37.924	3052.43	168.643	1.16914	1.31278e-08	TGGGTCACACTCACTGCACCGGGTCTTACTGCACCGGGTCACACTCACTGCACCTGGTCTGACTACACCGGGTCACACTCACTGCACCGGGTCTTACTACGCCGGGTCACACTCACTGCACCGGGTCTTACTGCACCGGGTCACACTCACTGCACCGGGTCTTACTGCACCGGGTCACACTCACTGCACCTGGTCTGACTACACCGGGTCACACTCACTGCACCGGGTCTTACTACGCCGGGTCACACTCACTGCACCGGGTCTTACTGCACCGGGTCACACTCACTGCACCTGGTCTGACTACACCGGGTCACACTCACTGCACCGGGTCTTACTACACCGGGTCACACTCACTGCACCGGGTCTTACTACGCCAGGTCACACTCACTGCACCGGGTC…
lincRNA-BC160	Chr.20	62170229	62170826	598	4200.96	47.3925	3817.56	210.915	1.168	6.30305e-16	TTGTCCCCTAGAGTTGGGGTCAGCTCTGTACCTGCTGAGCCGAAGTGCTGATGGCTGCCGTCCACAGGCCCCGGCCAAAGCCTGGCTCAGGAGGGAGCTAAGAGATGAGACTCCCGTGTGCAGAGACAGGTGGCCCCGGGGAAGGAAGAGGCCACTCGGAGGCTCCGAGAACGGAGGCAGCGCGGGGGCTTCCTGGGGCCCGTGCATCGGAGGAACAAGGCCAAGCGGAGGGAAGCAGCAGGAACCAGGACCCCTGCAGATGGTGGAGGCAAGAGGCTTTATCTGAGCCTTTGGGACCCTGGCCACCTGCCCAGCTCCATCTGCATGGGAGAACCTAGGGGAGGGGCTGGTTCTGGTACCTGGGCCCACTGAGGCCTTGAGCTGAGCTTCCAGTTCTGG…
lincRNA-BC49	Chr.19	4360107	4360355	249	1838.59	20.7417	1679.52	92.7909	1.16048	6.71028e-10	TGAGGGTGGCTGGGTGCCCAGGCTGGTACCATCACCCCAGCTTCCTCACTTCCAGGGCAGGGCATTAACTTCCAGGATACCCCTCAGCCCCTGCACCTGGGAACTGGCACAAAAGCCTCAGGGCCAGTCCCACCCACCTTGGGCTCAGGAGCACCTGGGGTGCTGGAGGGACCTCCTGGGGTGTGTGTGGCTTTGGAGCCGGCCCCTCAGGAAGGCGGTGGGTGGCAGGCCCACCCCTGCACCAAGACG
lincRNA-BC140	Chr.5	96366283	96370781	4499	30227.3	341.004	27665.3	1528.47	1.1577	0.0111342	TTGTCTTGAATTATATCATTTCTCTCCCTCTCTCTCTCTCTCTGTGTGTGTGTGTGTGTGTGTGTGTGTGTGTGTGTGTGTGTGTGTGTGTAGTGTGGGGGGTATTGTTATGAGTAAAACTTTATCAAAACTTGGCCTGAAAAAGAGATAACTCATGATCCATTGCTATCTTTATTACTCAAAGGCTGTTCATTCCCATAATACCAGATCCATAATAGTTGTAGTTTTTTTGATGTTGTTGCCCTTACCTTAATTATTTGTAGTTTTAGTAGGCCTTGCCTCAGTTTTTCCCACAGAATTCCATAATTTTAATGTTGAACTAACCCATCTATATAGGACTTCTAAAAACTACGTCAGGAATGTAAGGTTAAATGAGAGGTAGAACTTGTAGTGTAATAG…
lincRNA-BC174	Chr.7	61968760	61969609	850	13823.7	155.95	12788.7	706.557	1.14221	0.00150145	TTGAAACACTGTTTTTGCGGAATTTGCAAGTGGAGATTTCTAGCCATTTGATGCCAACAGTAGAAAGGGAAATATCTTCAAATAAAAACCAGACAGAATCATTCTCAGAAAATTCTTTGTGATGTGTGCGTTCAACTCACATAGTTTAACCTTTCTTTTCATAGAGCAGTTTGGAAACACTCTGTTTGTAAAGTCTGCAAGTGGATATATGGACCGCATTGAGGCCTTCGTTGGAAACGGGATTTCTTCATTTCATGCTAGACAGAAGAATTCTCAGTAACTTCTTTGTGCTGTGTGTATTCAACTCACAGAGTGGAACGTCCCTTTACACAGAGCAGATTTGAAACACTCTTTTTGTGGAATTTGCAAGTGGAGATTTCAAGCGATTTGATGCCAACA…
lincRNA-BC6	Chr.21	9698552	9699769	1218	28234.8	318.526	26217.1	1448.46	1.13689	6.75991e-05	CAGATTTCAGCAGGAGTCTCTACCCCACACCCCAGAAACACCTACAAACTCACAGACCTCAGTGAGATCCTCGCCAGTCTCTCTCACGTCTTCACCCCCAGCCCTTACGGACCCTCCAGTCTGTCCCAGCTACTCTCCAACCACGCCCACATTTCAGCGCGGGTCAGTTCCAGGAACCCAGGGATCACCACCAAGCCCACCACTTTCACTGAATTACTCCCCAGTCTCTAGTACGTCTTTATCTCCAACCCTCAGGGAGTCGCCTGTCTGTCCCAGCTACTCTCCAAACACGCCCACACTTCAGCGGGAGTCCGTTGCAGGCACCCAGAAATCACCACCAAACTCACCAATTTCACTGCGTTACTCCCCAGTCTCTCTCATGTCTTCACCATCCCTCAG…
lincRNA-BC20	Chr.10	8094369	8095012	644	9434.33	106.432	8812.36	486.871	1.12832	1.1811e-07	TTTCTTTTTGTCTTTGAAATAATTCTTAGCCTCAGAAGTCAGCATTTTCAAGACCTGGCATCCGCAGCGTTTCTGACGCGGGGACTTCTCTCTTCGGCTCTGAGGTCTCCGCGCGCAGAACCCATGGCAGCTTTTGGTCTTACGCGTGGCTGTGAGCTGGGCTCACGCTGCGTGGCGCATCCACCCCTCGATTGACGCGCGGAGAAGCATTTTTCATTTTTTCTTTCAGCTTGTATCCTTAAATCTTAATCCCGGGCTTCTTAGCAAAAATGCGTGTGCATTCGTTTCTCCTTGTTTATGGAGAGGTTTCCGGTGAATGTTAGACAGCAACTAAATAATTAAAAGGTTTAGAGAGCGCTGTGAGCAGGAGAAGATGCGGGCAGCCTGGCTGGCCCAGGA…
lincRNA-BC228	Chr.5	34140400	34140907	508	2662.75	30.0393	2512.62	138.819	1.11365	1.72958e-08	CATTTGAGTCTATGAAGTTGAAAGCATGTGTGTGTATGCATGTGTGTATCATCTTTCCAATCTAAAGCACATTCGCTGATACCCTGCGGGTGAGAAATCTATCATGAAAGAAGAATTTTTTTAATTTTACCACCTCTTCAAAATGCAGACTTTCTAATCCCCATAGGGATGTCCTGAGAACACCAAATAAAGTTATCCATCCTAACAAGTGTTCACAATTTTGACCAACAAACATAACCACCTACATATATCATCTCTAGTTGTCTGACTTATTTCTCATACGAATATTTATCAATAATTTATCATCTTTAACAAGTTTTATTCTTAATGTATTGGACAGTGTTAATAACTTTGGAATTAATAATATTTCTATATTCTCAAACAAAATTTATGTCATCC…
lincRNA-BC21	Chr.4	49293273	49294665	1393	48702	549.424	46024.3	2542.78	1.11151	0.00212186	CACTTTCACTGAGTTACTCCCCAGTCTCTAGCACGTCTTTATCTCCAACCCTCAGGGACTCGCCTGTCTGTCCCAGCTACTCTCCAAACACGCCCACACTTCAGCCGGAGTCCGTTGCAGGCACCCAGAAATCACCACCAAACTCACCAATTTCACTGCGTTACTCCCCAGTCTCTCTCATGTCTTCACCATCCCTCAGGGACTCTCCCGTCTGTCCCAGCTACTCTCCAACCACGCCCACATTGCAGCTGGAGTCAGTTCCAGGCACCCCGGAATCACCACCAAACTCACCTGTTTCACTCAGTTACTCCTCAGTCTCTAGCACGTCTTTATCTCCAACCCTCAGGGACTCTCCTGTGTGTCCCAGCTACTCTCCAACCACGCCCACACTTCAGCGGG…
lincRNA-BC119	Chr.9	105966682	105967241	560	17915	202.105	17141.4	947.04	1.0936	3.63262e-05	TTTAGTGATGATGATTAAAGGTGTTGGCTGTGGCCTTGAAAACAGTCATGTGAAAACTCATCACCTTAAGGTGTTAAGTGTAAGGATCTTCATGATGAAATTTCTGTAAATGGTGCAGTCAGCCTCAGTTTCCAAAGCCGGAAAAGGATCCTCTAGTAGCCACGGTGTGGCAGCTGCTCTGAACCAGGACCTGGACCCGGACCCAAAGTGCCATGTCTTTAATGTGTGTTAGCTCCCAGCGATGCCAGATGGGATCAGCACAGCCCTGCCTCTGCTGCTAATTGTTCCTCTAAAGTAATCGCCATGCGTTCTTTGGGCTTCACCTTTAAAGGAATGAAGCAACTGAGATTATTCTGGAAAACCTTTTGGCAGTTAGTGAAATTAGAGTACAACTAAGAA…
lincRNA-BC8	Chr.1	15990736	15994786	4051	22349.5	252.132	21686.4	1198.14	1.07338	6.91999e-08	CCAACACGGTGAAACCTCATCTCTACTAAAAATACAAAAAATTAGCTGGGCATGGTGGCACACGCCTGTAATCCCAGCTACTTGGGAGACTGAGGCAGGAGAATTGCTTGAACCTGGGAGATGGGGGTTGCAGTGAGCCTAGATCACGCCACTGCACTCCAGTGTGGGCGGCAGAGTGAGACTCTGTCTCACCCAAAAAAAAAAAAAAAAAGCTATTGACACTGTTAATATTTTGGATGACTTAAATTTAGCAGCTCTAGAATGCAAAGGGTATATTAAGGAGCATTACAATAGTGAACCTTCATCGTCAGCTTTTATTCAATTAAGAGCTCCAGAAATGCAGAAATTATGGGTTAACTTCTAAGAATACCATCAAATCCCTGTGAATTCTGGTTGCCA…
lincRNA-BC71	Chr.17	30808249	30808918	670	5554.7	62.6644	5513.69	304.624	1.04062	0.00010304	ATTTGAAATGAGGCATTTTGGTGTTCTTTCCCCTACCATACGGCCTGTCTGCCCTTCCCTCCCCACATTGGCTCCAGCAGAGTAGCCGAAGGTCCTGCCGCCGCCGCCACCACCACCACCACTGCAGCAACAACAGCAGCAGCAGCAGCAGCGCCTGCATAGCTCCACTCTGACCTGTGAAGGAATGGGGATGAGGCCAGGAGCTAGTGTCTACCACGGCCACACAGGGAGCAGTGTGGGCCCTTAGCCCCCAAGGGGCCTGCTATGCATGTGGCTTTTTTTTTTTTTTTAAACACAGTAAACTAGATTAGTCGTCAGTGTTTTAATTGCCCCTCTTCTCCTCTCCTGCATTCCTCTCCTCTCTTCTTTCCTCTCTGTCCCTTCTCTTTCCCCTCTCAA…
lincRNA-BC95	Chr.10	47230485	47230699	215	1534.83	17.3149	1528.95	84.4726	1.03546	1.48744e-18	CTGATGCCTATGCTGTCCCAGATTCGGCTGCGGGAGCCTTCGGCCTGTCTCCTGTGTCCCTTCAACTGTCTCTGTTAGTCTTTGAGCATTTCTTACTTTCTGACAGAACCAGAGGATCCAGGCTCATTTTGTCCTCTTCCTGCCTTGGGCCTGGACTCAGCCATTTCTCTTAAGGATCATGCGTTTTTAGCTTAGAAATTAATCAGCTTTCCAGA
lincRNA-BC36	Chr.10	8095523	8095903	381	3345.2	37.7383	3407	188.232	1.00352	9.63177e-08	TGGTCCCTCCAGGCCCCGCCCCCGCTCGCCCCGCCCCTCTCGCTGGGGCGCCTCGGAGCCGCGTGCCCTCCGCCCCGGGGTGCCCATTGCGCAGAGCGTGGCCTGGAGACCCGCGAGCCGGGGAAGGTCGCCGTGGAGTCCCGACCAGAGGCCGGGGTTGGGGTCGGTGCAGACCGAGGGCTGGTTTCCTTGACTGTGGGAGAAACGCCGGGAGCCGGAGTAAGTAGGGCTCCGGGCGGGGCGAAAGGAAAAGTTGGGTCCCTAGAGTGAAGACCGAGTTCTTTCTGTCCGTCTACACTGAGCGTACTCGGGGAATGAGTTAGAGCCAGTCTCTTCCTCCCCTCCCCCCTTCTCATCCCTCACTGTTGCCACTCAAGTCAA
lincRNA-BC400	Chr.12	125512554	125514382	1829	11128.9	125.549	11339.8	626.507	1.00285	2.69379e-05	CACATTGGAACACAGGATTACTGGGTTGAAATCATTCTAGTTTTGTCATTTAGATACTTGTAGATGAATCTATTTTAGCACAAGGTATAAATAACTCGGGAGGTCATCTCTATCTTCTTTCCTTTTGTGCATTTGGCTATACCACGTTTAGGTACTAAAACAGCTTTGCTTATGTTGGCCAGGGGAAAACATGGCATTCTGTGCGCAAAGCTAATGATCGCCAGCCCTGCCTTGGCCCCTCCCTTGTTTATGGTCATTGTAAGATGCCCGCATGTTAAGGCTTAAGCTGTCACTGGGCTGGGTGTAATACCCGCTTCATTCCTCCTCCCACCCTCTTACCCGAAACATGAAGGGCACTGTGCTCTATTGAGATCTCGATAAGATCATCATTTTAACTTG…

## Sheet: Sheet2
	476.41	47.641		-23189.5	-1281.19		23189.5	1281.19						153.706	15.3706
	918.421	91.8421		-23310.2	-1287.86		23310.2	1287.86						295.558	29.5558
	1128.56	112.856		-23310.2	-1287.86		23310.2	1287.86						362.821	36.2821
	3447.57	344.757		-23728.1	-1310.94		23728.1	1310.94						-1103.08	-110.308
	529.34	52.934		-23800.7	-1314.96		23800.7	1314.96						-169.084	-16.9084
	1083.73	108.373		-23805.8	-1315.24		23805.8	1315.24						-341.044	-34.1044
	754.123	75.4123		-24216.5	-1337.93		24216.5	1337.93						233.223	23.3223
	1455.1	145.51		-24401.8	-1348.17		24401.8	1348.17						448.526	44.8526
	562.349	56.2349		-24753.5	-1367.6		24753.5	1367.6						173.105	17.3105
	2194.78	219.478		-24976.5	-1379.92		24976.5	1379.92						-673.603	-67.3603
	1130.6	113.06		-24976.5	-1379.92		24976.5	1379.92						-346.674	-34.6674
	2194.11	219.411		-26027.9	-1438		26027.9	1438						644.991	64.4991
	2146.15	214.615		-26960.5	-1489.53		26960.5	1489.53						629.856	62.9856
	2198.13	219.813		-27642.8	-1527.23		27642.8	1527.23						-639.321	-63.9321
	445.95	44.595		-28185.7	-1557.22		28185.7	1557.22						-129.584	-12.9584
	13670.8	1367.08		-28813.7	-1591.92		28813.7	1591.92						-3931.84	-393.184
	510.017	51.0017		-30294.2	-1673.71		30294.2	1673.71						-146.605	-14.6605
	2287.8	228.78		-30770.2	-1700.01		30770.2	1700.01						-656.318	-65.6318
	756.37	75.637		-31389.8	-1734.24		31389.8	1734.24						-213.105	-21.3105
	660.24	66.024		-31405.6	-1735.11		31405.6	1735.11						-184.426	-18.4426
	965.352	96.5352		-33089.9	-1828.17		33089.9	1828.17						269.649	26.9649
	1930.85	193.085		-33089.9	-1828.17		33089.9	1828.17						-539.095	-53.9095
	774.923	77.4923		-33541.3	-1853.11		33541.3	1853.11						215.667	21.5667
	856.332	85.6332		-34887.4	-1927.48		34887.4	1927.48						231.651	23.1651
	2429.24	242.924		-34948.4	-1930.85		34948.4	1930.85						655.686	65.5686
	1367.6	136.76		-34948.4	-1930.85		34948.4	1930.85						-365.054	-36.5054
	2013.53	201.353		-35665.3	-1970.46		35665.3	1970.46						-536.539	-53.6539
	1734.24	173.424		-36312.6	-2006.22		36312.6	2006.22						-461.679	-46.1679
	559.147	55.9147		-36444.9	-2013.53		36444.9	2013.53						-148.405	-14.8405
	2088.17	208.817		-37113.2	-2050.45		37113.2	2050.45						552.93	55.293
	1029.57	102.957		-38524.6	-2128.43		38524.6	2128.43						-271.544	-27.1544
	4676.16	467.616		-38668.4	-2136.37		38668.4	2136.37						1224.83	122.483
	562.928	56.2928		-39232.9	-2167.56		39232.9	2167.56						147.177	14.7177
	2173.66	217.366		-39232.9	-2167.56		39232.9	2167.56						555.845	55.5845
	3451.92	345.192		-39446.7	-2179.37		39446.7	2179.37						876.411	87.6411
	602.15	60.215		-39512.4	-2183		39512.4	2183						-151.204	-15.1204
	1598.73	159.873		-39725.4	-2194.78		39725.4	2194.78						399.288	39.9288
	837.639	83.7639		-39786.2	-2198.13		39786.2	2198.13						208.318	20.8318
	1082.38	108.238		-39786.2	-2198.13		39786.2	2198.13						-266.792	-26.6792
	784.409	78.4409		-40769.6	-2252.47		40769.6	2252.47						-192.009	-19.2009
	1598.73	159.873		-41013.6	-2265.94		41013.6	2265.94						391.126	39.1126
	1489.53	148.953		-41409.1	-2287.8		41409.1	2287.8						-354.182	-35.4182
	1348.17	134.817		-41409.1	-2287.8		41409.1	2287.8						-315.818	-31.5818
	2372.97	237.297		-42032.9	-2322.26		42032.9	2322.26						-545.074	-54.5074
	1315.24	131.524		-42950.7	-2372.97		42950.7	2372.97						-293.104	-29.3104
	1260.79	126.079		-42950.7	-2372.97		42950.7	2372.97						280.671	28.0671
	7860.32	786.032		-42950.7	-2372.97		42950.7	2372.97						-1743.72	-174.372
	990.469	99.0469		-44617.2	-2465.04		44617.2	2465.04						-218.681	-21.8681
	1379.92	137.992		-45120	-2492.82		45120	2492.82						-299.632	-29.9632
	1557.22	155.722		-46024.3	-2542.78		46024.3	2542.78						-338.129	-33.8129
	1050.46	105.046		-49243.7	-2720.64		49243.7	2720.64						226.697	22.6697
	1730.7	173.07		-50853.3	-2809.57		50853.3	2809.57						367.799	36.7799
	8184.94	818.494		-54366.7	-3003.68		54366.7	3003.68						1734.24	173.424
	1700.01	170.001		-58684.2	-3242.22		58684.2	3242.22						-359.697	-35.9697
	932.777	93.2777		-58684.2	-3242.22		58684.2	3242.22						-196.408	-19.6408
	1093.75	109.375		-62401	-3447.57		62401	3447.57						-228.964	-22.8964
	6138.84	613.884		-62401	-3447.57		62401	3447.57						-1264.45	-126.445
	1101.15	110.115		-62401	-3447.57		62401	3447.57						225.739	22.5739
	2044.03	204.403		-66697.8	-3684.96		66697.8	3684.96						418.441	41.8441
	3447.57	344.757		-66697.8	-3684.96		66697.8	3684.96						-700.296	-70.0296
	1986.57	198.657		-67517.4	-3730.24		67517.4	3730.24						401.5	40.15
	2179.37	217.937		-77011.3	-4254.77		77011.3	4254.77						-438.96	-43.896
	1073.71	107.371		-77011.3	-4254.77		77011.3	4254.77						-214.92	-21.492
	1314.96	131.496		-77011.3	-4254.77		77011.3	4254.77						-260.933	-26.0933
	4254.77	425.477		-79633.9	-4399.66		79633.9	4399.66						-843.703	-84.3703
	953.297	95.3297		-79633.9	-4399.66		79633.9	4399.66						-187.028	-18.7028
	1130.89	113.089		-82325.8	-4548.39		82325.8	4548.39						221.232	22.1232
	2198.13	219.813		-85425.8	-4719.66		85425.8	4719.66						-428.106	-42.8106
	1155.86	115.586		-85425.8	-4719.66		85425.8	4719.66						-223.829	-22.3829
	2252.47	225.247		-85544.8	-4726.23		85544.8	4726.23						-430.972	-43.0972
	1193.96	119.396		-85544.8	-4726.23		85544.8	4726.23						227.091	22.7091
	1337.93	133.793		-97306.8	-5376.07		97306.8	5376.07						-252.46	-25.246
	1635.66	163.566		-97306.8	-5376.07		97306.8	5376.07						305.692	30.5692
	1177.42	117.742		-98501.1	-5442.05		98501.1	5442.05						-219.458	-21.9458
	854.414	85.4414		-111113	-6138.84		111113	6138.84						-159.177	-15.9177
	3684.96	368.496		-111113	-6138.84		111113	6138.84						-679.746	-67.9746
	1287.86	128.786		-111113	-6138.84		111113	6138.84						-235.387	-23.5387
	2050.45	205.045		-127370	-7037.03		127370	7037.03						-372.679	-37.2679
	2288.68	228.868		-142272	-7860.32		142272	7860.32						414.2	41.42
	6079.82	607.982		-142272	-7860.32		142272	7860.32						1076.61	107.661
	1130.75	113.075		-154354	-8527.85		154354	8527.85						196.658	19.6658
	1287.86	128.786		-154354	-8527.85		154354	8527.85						-221.323	-22.1323
	1630.72	163.072		-154354	-8527.85		154354	8527.85						279.309	27.9309
	2809.57	280.957		-247442	-13670.8		247442	13670.8						-476.96	-47.696
	2234.98	223.498		-247442	-13670.8		247442	13670.8						379.098	37.9098
	1416.58	141.658		-247442	-13670.8		247442	13670.8						235.714	23.5714
	2866.37	286.637		-247442	-13670.8		247442	13670.8						464.148	46.4148
	2034.93	203.493		-314725	-17388.1		314725	17388.1						329.014	32.9014
	1375.69	137.569		-314725	-17388.1		314725	17388.1						221.922	22.1922
	3447.57	344.757		-314725	-17388.1		314725	17388.1						-552.122	-55.2122
	1350.13	135.013		-314725	-17388.1		314725	17388.1						215.08	21.508
	2322.26	232.226		-376530	-20802.7		376530	20802.7						-363.808	-36.3808
	898.464	89.8464												-138.975	-13.8975
	1673.71	167.371												-257.386	-25.7386
	1379.92	137.992												-209.856	-20.9856
	2167.56	216.756												-325.123	-32.5123
	4726.23	472.623												-705.618	-70.5618
	1692.93	169.293												249.932	24.9932
	2073.1	207.31												297.684	29.7684
	2403.89	240.389												343.057	34.3057
	3242.22	324.222												-458.483	-45.8483
	5215.93	521.593												732.449	73.2449
	3222.79	322.279												438.468	43.8468
	4167.53	416.753												560.212	56.0212
	1117.66	111.766												148.987	14.8987
	1259.74	125.974												166.241	16.6241
	5442.05	544.205												-700.063	-70.0063
	4719.66	471.966												-605.134	-60.5134
	5303.19	530.319												670.019	67.0019
	4254.77	425.477												-526.213	-52.6213
	2720.64	272.064												-335.243	-33.5243
	13670.8	1367.08												-1678.5	-167.85
	3242.22	324.222												-393.855	-39.3855
	2006.22	200.622												-230.88	-23.088
	4719.66	471.966												-541.081	-54.1081
	2287.8	228.78												-259.672	-25.9672
	2167.56	216.756												-244.326	-24.4326
	2543.77	254.377												284.911	28.4911
	6138.84	613.884												-681.22	-68.122
	2489.9	248.99												276.147	27.6147
	6023.27	602.327												667.249	66.7249
	4984.71	498.471												542.79	54.279
	1438	143.8												-156.176	-15.6176
	1828.17	182.817												-194.729	-19.4729
	1873.38	187.338												199.121	19.9121
	1614.66	161.466												168.831	16.8831
	2372.97	237.297												-243.616	-24.3616
	3105.66	310.566												316.013	31.6013
	1281.19	128.119												-128.095	-12.8095
	6079.82	607.982												604.212	60.4212
	7860.32	786.032												-779.771	-77.9771
	5376.07	537.607												-525.41	-52.541
	5303.19	530.319												496.239	49.6239
	1735.11	173.511												-161.302	-16.1302
	2265.94	226.594												-209.682	-20.9682
	3247.68	324.768												299.905	29.9905
	1527.23	152.723												-135.86	-13.586
	2034.93	203.493												177.837	17.7837
	6138.84	613.884												-508.78	-50.878
	4254.77	425.477												-348.643	-34.8643
	4984.71	498.471												398.581	39.8581
	3684.96	368.496												-283.378	-28.3378
	1853.11	185.311												-141.232	-14.1232
	8184.94	818.494												622.405	62.2405
	8527.85	852.785												-630.127	-63.0127
	4399.66	439.966												-323.606	-32.3606
	5376.07	537.607												-393.781	-39.3781
	4676.16	467.616												329.503	32.9503
	2372.97	237.297												-167.173	-16.7173
	3105.66	310.566												218.506	21.8506
	3105.66	310.566												209.149	20.9149
	4153.64	415.364												275.122	27.5122
	7037.03	703.703												-459.704	-45.9704
	3730.24	373.024												-233.682	-23.3682
	2444.48	244.448												152.856	15.2856
	17388.1	1738.81												-1067.89	-106.789
	4548.39	454.839												-257.743	-25.7743
	5303.19	530.319												289.651	28.9651
	2543.77	254.377												129.676	12.9676
	5636.75	563.675												284.503	28.4503
	8527.85	852.785												-423.039	-42.3039
	-20802.7	-2080.27												-985.854	-98.5854
	4676.16	467.616												207.324	20.7324
	6447.27	644.727												283.009	28.3009
	5215.93	521.593												224.229	22.4229
	4368.91	436.891												185.912	18.5912
	17388.1	1738.81												-707.992	-70.7992
	5303.19	530.319												209.673	20.9673
	8527.85	852.785												-313.876	-31.3876
	17388.1	1738.81												-633.42	-63.342
	6447.27	644.727												228.357	22.8357
	6447.27	644.727												222.198	22.2198
	13670.8	1367.08												-422.863	-42.2863
	4399.66	439.966												-129.994	-12.9994
	5311.5	531.15												151.91	15.191
	17388.1	1738.81												-491.005	-49.1005
	13670.8	1367.08												-378.42	-37.842
	20802.7	2080.27												-307.775	-30.7775
	48817.1	4881.71												604.396	60.4396
	48817.1	4881.71												602.559	60.2559
	48817.1	4881.71												418.47	41.847
	48817.1	4881.71												349.065	34.9065
	48817.1	4881.71												347.266	34.7266
	48817.1	4881.71												220.367	22.0367
