# Supplementary material for: Long Intergenic Non-Coding RNAs (LincRNAs) Identified by RNA-Seq in Breast Cancer
Source: PLoS One. 2014 Aug 1;9(8):e103270. doi: 10.1371/journal.pone.0103270 (PMC4118859; doi:10.1371/journal.pone.0103270)
Supplement: Table S4 — The down-expressed lincRNAs in breast cancer tissues compared with adjacent tissues. (XLS) [file pone.0103270.s004.xls]

## Sheet: Sheet1
Table S4. The down-expressed lincRNAs in breast cancer tissues compared with adjacent tissues
LincRNA_index	Chromosome	Star_Position	End-position	Length/nt	Reads_Number_Cancer	Cancer_FPKM	Reads_Number_Adjacent	Adjacent_FPKM	log2(fold-change)	p-value
lincRNA-BC162	Chr.16	54964226	54964427	202	2863.75	32.3069	11695.9	64.618	-1.00009	0.00046185
lincRNA-BC102	Chr.1	149911223	149911691	469	3681.13	41.5281	15254.3	84.2781	-1.02107	1.67493e-05
lincRNA-BC50	Chr.4	778410	778968	559	3992.84	45.0446	16602.1	91.7245	-1.02595	0.00150817
lincRNA-BC62	Chr.1	9989300	9989506	207	4399.64	49.6338	18295.8	101.082	-1.02613	0.000108364
lincRNA-BC52	Chr.3	51699530	51699849	320	1960.85	22.121	8181.48	45.2015	-1.03095	3.52714e-05
lincRNA-BC287	Chr.15	68585036	68586645	1610	8925.45	100.691	37523.1	207.31	-1.04185	0.000695623
lincRNA-BC27	Chr.19	6467610	6468319	710	3765.69	42.482	15939.2	88.062	-1.05167	0.0129439
lincRNA-BC60	Chr.4	170642818	170643093	276	2942.3	33.1931	12493.3	69.0239	-1.05621	0.000171505
lincRNA-BC51	Chr.1	145693142	145693348	207	1756.47	19.8154	7465.48	41.2458	-1.05763	0.000225849
lincRNA-BC83	Chr.10	9035708	9036302	595	4333.7	48.89	18465.2	102.018	-1.06121	0.000838216
lincRNA-BC39	Chr.15	70340218	70340448	231	2452.34	27.6656	10514.1	58.089	-1.07017	1.52219e-20
lincRNA-BC1970	Chr.7	130618800	130619408	609	3339.51	37.6741	14359.8	79.3359	-1.0744	8.20971e-11
lincRNA-BC165	Chr.15	42191231	42191453	223	1943.25	21.9224	8380.16	46.2992	-1.07858	9.7387e-05
lincRNA-BC93	Chr.19	9674312	9675631	1320	9088.11	102.526	39512.4	218.3	-1.09032	0.000220167
lincRNA-BC166	Chr.X	66944491	66949694	5204	60511.4	682.649	264638	1462.09	-1.09882	0.00395418
lincRNA-BC19	Chr.6	72012164	72012883	720	9610.63	108.421	42185.3	233.068	-1.10411	3.11864e-05
lincRNA-BC117	Chr.16	30277407	30277804	398	2050.83	23.1361	9062.33	50.0681	-1.11374	2.07385e-07
lincRNA-BC44	Chr.5	69274292	69274881	590	5511.64	62.1787	24383.3	134.714	-1.11541	0.0288928
lincRNA-BC186	Chr.3	149034295	149034946	652	4134.65	46.6444	18423.3	101.786	-1.12577	6.35912e-06
lincRNA-BC265	Chr.13	52585833	52586164	332	3960.04	44.6745	17870.3	98.7312	-1.14405	1.59295e-06
lincRNA-BC107	Chr.17	33332388	33333160	773	7178.7	80.9853	32406.7	179.043	-1.14457	0.0247273
lincRNA-BC38	Chr.2	217071343	217072007	665	4531.18	51.1177	20465.5	113.069	-1.14531	3.23611e-05
lincRNA-BC161	Chr.X	153237001	153237290	290	7888.7	88.9951	35665.3	197.046	-1.14674	6.85417e-11
lincRNA-BC116	Chr.7	6681457	6682168	712	4830.21	54.4912	21920.7	121.109	-1.15221	4.551e-05
lincRNA-BC35	Chr.17	37917364	37917784	421	2949.98	33.2797	13387.8	73.9657	-1.15222	0.0251619
lincRNA-BC66	Chr.12	79984070	79984797	728	8474.34	95.6019	38524.6	212.843	-1.15468	0.000112783
lincRNA-BC2000	Chr.17	76792170	76792858	689	4314.73	48.6759	19682.5	108.743	-1.15965	1.56755e-05
lincRNA-BC36	Chr.3	66551098	66551343	246	4000.67	45.1329	18464.4	102.013	-1.1765	8.00052e-14
lincRNA-BC800	Chr.12	79982686	79983193	508	3011.06	33.9688	13950.7	77.0758	-1.18207	3.50794e-06
lincRNA-BC1430	Chr.1	29192512	29193058	547	3103.32	35.0095	14380.7	79.4512	-1.18232	4.83969e-11
lincRNA-BC46	Chr.5	79776976	79777599	624	7519.93	84.8348	34948.4	193.085	-1.18651	0.0486963
lincRNA-BC5	Chr.15	59953054	59954258	1205	9631	108.651	45120	249.282	-1.19808	0.0374228
lincRNA-BC21	Chr.1	226331833	226332035	203	1164.24	13.1341	5473.31	30.2393	-1.2031	1.92274e-08
lincRNA-BC84	Chr.17	54908153	54908439	287	2162.44	24.3952	10177	56.2263	-1.20465	0.00165535
lincRNA-BC67	Chr.12	122630792	122631540	749	4056.58	45.7636	19161.4	105.864	-1.20994	0.000948668
lincRNA-BC80	Chr.1	247462123	247463326	1204	7372.87	83.1758	34887.4	192.748	-1.21248	0.00111948
lincRNA-BC14301	Chr.12	85224	85904	681	5248.28	59.2076	24900.2	137.57	-1.21631	0.00117723
lincRNA-BC19	Chr.20	24912018	24912943	926	5338.23	60.2223	25350.1	140.056	-1.21763	0.00143892
lincRNA-BC45	Chr.11	6515283	6515550	268	4716.34	53.2066	22457.6	124.075	-1.22154	3.24308e-05
lincRNA-BC211	Chr.16	84696007	84698491	2485	20141.9	227.227	96138.2	531.15	-1.22498	0.014303
lincRNA-BC7	Chr.16	30709518	30709782	265	3391.15	38.2567	16200	89.5029	-1.22622	5.38675e-08
lincRNA-BC161	Chr.7	63970033	63970362	330	2106.6	23.7652	10139.9	56.0216	-1.23713	1.26242e-09
lincRNA-BC122	Chr.2	46855699	46855931	233	1425.85	16.0855	6881.75	38.0207	-1.24102	0.000240185
lincRNA-BC201	Chr.5	132441365	132441665	301	3862.13	43.5699	18865.3	104.228	-1.25834	0.000296369
lincRNA-BC76	Chr.11	94900633	94902471	1839	17355.6	195.794	85544.8	472.623	-1.27136	0.00220817
lincRNA-BC157	Chr.22	16158921	16159404	484	2941.91	33.1887	14654.5	80.9641	-1.28659	8.98311e-05
lincRNA-BC37	Chr.3	149008409	149009630	1222	6224.9	70.2252	31462.4	173.825	-1.30758	0.0256716
lincRNA-BC132	Chr.8	94730068	94730343	276	2693.21	30.383	13642.2	75.3713	-1.31075	0.000275003
lincRNA-BC216	Chr.5	44816734	44818399	1666	18946.6	213.743	95987.8	530.319	-1.31098	3.12562e-05
lincRNA-BC37	Chr.12	89918919	89919164	246	1935.1	21.8305	9811.97	54.2098	-1.31221	0.000439168
lincRNA-BC103	Chr.9	80332690	80333340	651	6412.14	72.3374	33089.9	182.817	-1.33758	0.0280556
lincRNA-BC40	Chr.12	13069255	13070344	1090	6339.18	71.5144	32724.6	180.799	-1.33808	8.5636e-06
lincRNA-BC49	Chr.19	23539254	23539581	328	3934.97	44.3917	20323.6	112.285	-1.33881	0.0122153
lincRNA-BC124	Chr.11	122941860	122942213	354	2659.47	30.0023	13750.3	75.9685	-1.34033	4.94004e-07
lincRNA-BC12	Chr.22	46480409	46481743	1335	6811.89	76.8472	35307.7	195.07	-1.34393	0.00855869
lincRNA-BC30	Chr.16	21877425	21878107	683	7438.09	83.9116	38668.4	213.637	-1.34822	0.0228941
lincRNA-BC164	Chr.6	125284141	125284573	433	2840.42	32.0438	14774.1	81.6247	-1.34896	0.00316379
lincRNA-BC170	Chr.15	101108504	101108705	202	1583.12	17.8597	8343.84	46.0986	-1.36801	0.000216633
lincRNA-BC33	Chr.20	7960708	7961365	658	5460.69	61.6038	28813.7	159.192	-1.36967	0.00083002
lincRNA-BC60	Chr.15	72564396	72564619	224	1985.1	22.3946	10498.9	58.0052	-1.37304	4.02867e-05
lincRNA-BC11	Chr.19	57957362	57958091	730	4069.42	45.9085	21681.3	119.786	-1.38363	0.0140493
lincRNA-BC81	Chr.2	105962799	105963052	254	2355.69	26.5753	12555	69.3645	-1.38411	2.42917e-06
lincRNA-BC149	Chr.7	77410270	77410562	293	3062.51	34.5492	16352.2	90.3438	-1.38677	0.00028592
lincRNA-BC101	Chr.1	144606890	144607097	208	1278.82	14.4268	6831.78	37.7447	-1.38752	0.000641663
lincRNA-BC984	Chr.8	42984136	42985888	1753	12441.9	140.361	67228.4	371.428	-1.40394	0.00647545
lincRNA-BC102	Chr.5	68890053	68890278	226	2181.31	24.608	11934.6	65.9372	-1.42196	0.0030554
lincRNA-BC177	Chr.14	81727673	81728018	346	1900.49	21.4401	10449.7	57.7334	-1.4291	0.000194622
lincRNA-BC76	Chr.5	69082564	69082765	202	1533.37	17.2985	8499.98	46.9612	-1.44082	5.82859e-08
lincRNA-BC74	Chr.16	2728564	2729307	744	4151.41	46.8335	23040.7	127.297	-1.44258	0.000607327
lincRNA-BC200	Chr.16	1583738	1583937	200	1870.6	21.1029	10525	58.1494	-1.46233	4.60825e-15
lincRNA-BC761	Chr.15	75940255	75940537	283	2814.02	31.7459	15843.6	87.5336	-1.46327	5.13165e-12
lincRNA-BC354	Chr.12	384677	384886	210	1826.26	20.6027	10311.9	56.9718	-1.46742	5.25624e-07
lincRNA-BC141	Chr.15	43695852	43696132	281	3171.67	35.7807	17927.5	99.0469	-1.46893	0.00273206
lincRNA-BC103	Chr.7	128279302	128279925	624	5760.75	64.989	32952.7	182.059	-1.48614	0.00641665
lincRNA-BC95	Chr.1	245868249	245868762	514	2929.29	33.0463	16875.9	93.2369	-1.49641	0.0184581
lincRNA-BC2	Chr.5	149876146	149876368	223	1245.39	14.0497	7241.06	40.0058	-1.50967	1.46235e-19
lincRNA-BC161	Chr.2	87918821	87919114	294	1693.22	19.1018	9891.8	54.6508	-1.51654	0.000331661
lincRNA-BC5	Chr.1	157092363	157093602	1240	9273.52	104.618	54366.7	300.368	-1.52161	0.0224883
lincRNA-BC272	Chr.3	49061192	49061746	555	2991.6	33.7492	17627.7	97.3905	-1.52893	0.0264881
lincRNA-BC37	Chr.4	123073539	123073740	202	3554.32	40.0974	21003.8	116.043	-1.53308	1.21484e-08
lincRNA-BC40	Chr.2	98092253	98092685	433	2199.91	24.8179	13055.5	72.1298	-1.53921	0.00641247
lincRNA-BC225	Chr.1	208007467	208008836	1370	7500.52	84.6159	44617.2	246.504	-1.54261	0.00409349
lincRNA-BC1	Chr.2	206985002	206985512	511	3641.86	41.085	21858.3	120.764	-1.55551	0.000764276
lincRNA-BC40	Chr.15	68480781	68481822	1042	6868.4	77.4847	41425	228.868	-1.56253	0.0275753
lincRNA-BC47	Chr.7	72491730	72491955	226	1719.36	19.3967	10370.5	57.2958	-1.56262	9.75589e-06
lincRNA-BC140	Chr.3	167387883	167388096	214	1327.77	14.979	8319.75	45.9654	-1.61761	3.66539e-05
lincRNA-BC59	Chr.9	114695716	114696569	854	6937.87	78.2684	43510.4	240.389	-1.61887	0.000123485
lincRNA-BC77	Chr.19	54959691	54960015	325	1682.81	18.9843	10628.7	58.7221	-1.6291	0.00118189
lincRNA-BC49	Chr.5	69707046	69707255	210	1362.48	15.3706	8623.02	47.641	-1.63203	1.94864e-05
lincRNA-BC58	Chr.15	72879767	72880090	324	2619.89	29.5558	16623.4	91.8421	-1.63571	0.032366
lincRNA-BC159	Chr.3	195422237	195422599	363	3216.12	36.2821	20426.9	112.856	-1.63715	0.0196811
lincRNA-BC247	Chr.2	207942007	207943610	1604	9777.9	110.308	62401	344.757	-1.64404	0.0114151
lincRNA-BC150	Chr.16	29427440	29427648	209	1498.79	16.9084	9581.06	52.934	-1.64645	2.84494e-05
lincRNA-BC164	Chr.7	143983416	143983853	438	3023.08	34.1044	19615.5	108.373	-1.66798	5.02502e-05
lincRNA-BC13	Chr.5	35877565	35877779	215	2067.34	23.3223	13649.6	75.4123	-1.69309	0.00467943
lincRNA-BC157	Chr.3	45636022	45636284	263	3975.83	44.8526	26337.3	145.51	-1.69785	1.62479e-06
lincRNA-BC4	Chr.15	49938192	49938395	204	1534.44	17.3105	10178.5	56.2349	-1.69982	5.00755e-11
lincRNA-BC102	Chr.19	36761907	36762567	661	5970.95	67.3603	39725.4	219.478	-1.7041	0.000348826
lincRNA-BC14	Chr.19	54956143	54956484	342	3072.99	34.6674	20463.9	113.06	-1.70544	0.00325648
lincRNA-BC142	Chr.19	57937820	57938310	491	5717.33	64.4991	39713.3	219.411	-1.76628	0.0160919
lincRNA-BC62	Chr.1	161930128	161931085	958	5583.17	62.9856	38845.4	214.615	-1.76866	0.0172536
lincRNA-BC155	Chr.11	82688933	82689889	957	5667.07	63.9321	39786.2	219.813	-1.78166	0.0419616
lincRNA-BC28	Chr.X	93759204	93759419	216	1148.66	12.9584	8071.69	44.595	-1.78299	0.000116019
C/A- lincRNA-BC97	Chr.15	39883382	39886435	3054	34852.6	393.184	247442	1367.08	-1.79782	6.57309e-07
lincRNA-BC48	Chr.16	21523342	21523543	202	1299.53	14.6605	9231.32	51.0017	-1.79861	0.00150309
lincRNA-BC201	Chr.16	29530679	29531383	705	5817.74	65.6318	41409.1	228.78	-1.80149	6.25279e-128
lincRNA-BC203	Chr.19	16755492	16755702	211	1889	21.3105	13690.3	75.637	-1.82753	0.000125311
lincRNA-BC121	Chr.4	142947730	142947929	200	1634.79	18.4426	11950.3	66.024	-1.83995	0.00148869
lincRNA-BC202	Chr.8	23430514	23430717	204	2390.23	26.9649	17472.9	96.5352	-1.83997	2.43537e-07
lincRNA-BC119	Chr.5	79778227	79778979	753	4778.65	53.9095	34948.4	193.085	-1.84062	0.0314694
lincRNA-BC139	Chr.16	70195754	70195960	207	1911.72	21.5667	14026.1	77.4923	-1.84524	0.000617581
lincRNA-BC10	Chr.17	4892487	4892701	215	2053.4	23.1651	15499.6	85.6332	-1.88621	0.00915737
lincRNA-BC93	Chr.11	72948387	72949126	740	5812.14	65.5686	43969.3	242.924	-1.88943	0.0413119
lincRNA-BC158	Chr.7	74298150	74298550	401	3235.91	36.5054	24753.5	136.76	-1.90546	0.00711157
lincRNA-BC162	Chr.22	39258901	39259692	792	4755.99	53.6539	36444.9	201.353	-1.90797	0.0196581
lincRNA-BC400	Chr.3	196077621	196078048	428	4092.42	46.1679	31389.8	173.424	-1.90934	0.0194715
lincRNA-BC32	Chr.8	144819911	144820113	203	1315.49	14.8405	10120.6	55.9147	-1.91369	0.000481879
lincRNA-BC49	Chr.10	37554355	37554990	636	4901.28	55.293	37796	208.817	-1.91707	0.00250638
lincRNA-BC19	Chr.19	56821190	56821458	269	2407.02	27.1544	18635.3	102.957	-1.92279	0.000455718
lincRNA-BC20	Chr.5	151187615	151189000	1386	10857.2	122.483	84638.4	467.616	-1.93274	0.00850118
lincRNA-BC75	Chr.1	246936386	246936590	205	1304.6	14.7177	10189	56.2928	-1.9354	3.03796e-05
lincRNA-BC2002	Chr.13	53267329	53268045	717	4927.12	55.5845	39343.3	217.366	-1.96737	0.0275986
lincRNA-BC289	Chr.4	17626492	17626968	477	7768.68	87.6411	62479.7	345.192	-1.97772	0.000584366
lincRNA-BC22	Chr.5	68953547	68953747	201	1340.3	15.1204	10898.9	60.215	-1.99363	2.75374e-10
lincRNA-BC71	Chr.1	93830930	93831263	334	3539.37	39.9288	28937	159.873	-2.00142	0.00319571
lincRNA-BC48	Chr.19	58201221	58201440	220	1846.57	20.8318	15161.3	83.7639	-2.00754	7.5995e-05
lincRNA-BC256	Chr.13	33924541	33924754	214	2364.9	26.6792	19591.1	108.238	-2.02042	0.000105614
lincRNA-BC97	Chr.7	130620376	130620589	214	1702.01	19.2009	14197.8	78.4409	-2.03043	0.00013775
lincRNA-BC94	Chr.1	93829955	93830222	268	3467.01	39.1126	28937	159.873	-2.03122	0.0321194
lincRNA-BC91	Chr.14	81643918	81644170	253	3139.54	35.4182	26960.5	148.953	-2.0723	0.000150816
lincRNA-BC162	Chr.3	139076082	139076289	208	2799.48	31.5818	24401.8	134.817	-2.09383	0.000974298
lincRNA-BC54	Chr.5	34190950	34191852	903	4831.64	54.5074	42950.7	237.297	-2.12217	0.0259306
lincRNA-BC216	Chr.1	32680289	32680508	220	2598.14	29.3104	23805.8	131.524	-2.16584	6.71983e-06
lincRNA-BC206	Chr.1	145499176	145499382	207	2487.92	28.0671	22820.4	126.079	-2.16738	0.0108744
lincRNA-BC404	Chr.11	77375203	77377057	1855	15456.7	174.372	142272	786.032	-2.17242	0.0121039
lincRNA-BC108	Chr.15	43697394	43697689	296	1938.43	21.8681	17927.5	99.0469	-2.17929	0.0147084
lincRNA-BC80	Chr.14	92243001	92243296	296	2656	29.9632	24976.5	137.992	-2.20332	0.0125086
lincRNA-BC59	Chr.10	45951559	45951794	236	2997.25	33.8129	28185.7	155.722	-2.20333	2.3021e-05
lincRNA-BC160	Chr.1	159833370	159833606	237	2009.49	22.6697	19013.2	105.046	-2.21218	0.00661557
lincRNA-BC90	Chr.15	59150458	59150695	238	3260.24	36.7799	31325.7	173.07	-2.23437	0.0245242
lincRNA-BC38	Chr.19	58811301	58813139	1839	15372.6	173.424	148147	818.494	-2.23867	1.37827e-05
lincRNA-BC142	Chr.9	125610176	125610509	334	3188.43	35.9697	30770.2	170.001	-2.24069	0.0113553
lincRNA-BC191	Chr.1	20977043	20977333	291	1741	19.6408	16883.3	93.2777	-2.24768	0.00060126
lincRNA-BC373	Chr.14	95878624	95878865	242	2029.58	22.8964	19796.9	109.375	-2.25609	0.0271158
lincRNA-BC77	Chr.1	208038474	208039762	1289	11208.3	126.445	111113	613.884	-2.27946	0.00322672
lincRNA-BC241	Chr.19	24232213	24232613	401	2001	22.5739	19930.8	110.115	-2.28628	0.0228881
lincRNA-BC70	Chr.19	24238351	24238823	473	3709.14	41.8441	36996.9	204.403	-2.28832	0.0454371
lincRNA-BC1350	Chr.2	207944550	207945385	836	6207.57	70.0296	62401	344.757	-2.29954	0.0146666
lincRNA-BC120	Chr.19	57844814	57845523	710	3558.98	40.15	35956.9	198.657	-2.30681	0.000338179
lincRNA-BC43	Chr.1	208013548	208014200	653	3891.03	43.896	39446.7	217.937	-2.31175	0.0391539
lincRNA-BC5	Chr.X	114962257	114962498	242	1905.1	21.492	19434.1	107.371	-2.32073	7.02063e-10
lincRNA-BC151	Chr.2	85541820	85542076	257	2312.96	26.0933	23800.7	131.496	-2.33326	0.0119188
lincRNA-BC58	Chr.16	29514942	29515974	1033	7478.75	84.3703	77011.3	425.477	-2.33427	3.129e-05
lincRNA-BC42	Chr.9	115448192	115448424	233	1657.85	18.7028	17254.7	95.3297	-2.34967	1.56531e-13
lincRNA-BC69	Chr.6	25987986	25988205	220	1961.05	22.1232	20469.1	113.089	-2.35382	6.63068e-05
lincRNA-BC770	Chr.11	82691162	82691412	251	3794.82	42.8106	39786.2	219.813	-2.36024	0.0416012
lincRNA-BC69	Chr.1	150968071	150968293	223	1984.06	22.3829	20921	115.586	-2.36849	2.11799e-05
lincRNA-BC154	Chr.X	93823462	93824123	662	3820.22	43.0972	40769.6	225.247	-2.38584	0.0204505
lincRNA-BC155	Chr.22	24968579	24968980	402	2012.98	22.7091	21610.7	119.396	-2.39442	0.00664282
lincRNA-BC1432	Chr.X	73471378	73471742	365	2237.85	25.246	24216.5	133.793	-2.40587	0.00345624
lincRNA-BC106	Chr.12	78787	79218	432	2709.71	30.5692	29605.5	163.566	-2.41973	0.0415727
lincRNA-BC219	Chr.14	74524885	74525086	202	1945.32	21.9458	21311.4	117.742	-2.42362	2.78814e-260
lincRNA-BC96	Chr.4	763893	764094	202	1410.98	15.9177	15464.9	85.4414	-2.4243	0.000239116
lincRNA-BC265	Chr.18	42876516	42877144	629	6025.41	67.9746	66697.8	368.496	-2.43858	0.00525903
lincRNA-BC70	Chr.1	208032193	208032413	221	2086.52	23.5387	23310.2	128.786	-2.45187	0.00278209
lincRNA-BC31	Chr.19	55554011	55554519	509	3303.5	37.2679	37113.2	205.045	-2.45994	0.00658048
lincRNA-BC7	Chr.15	68482574	68482847	274	3671.55	41.42	41425	228.868	-2.46611	0.00688841
lincRNA-BC80	Chr.10	37524891	37526321	1431	9543.33	107.661	110045	607.982	-2.49753	0.00591587
lincRNA-BC5	Chr.16	89630315	89630539	225	1743.22	19.6658	20466.7	113.075	-2.52352	0.0268337
lincRNA-BC39	Chr.1	208034093	208034474	382	1961.85	22.1323	23310.2	128.786	-2.54075	0.00087829
lincRNA-BC151	Chr.14	23348131	23348375	245	2475.85	27.9309	29516	163.072	-2.54557	0.0180018
lincRNA-BC295	Chr.1	208017094	208017614	521	4227.87	47.696	50853.3	280.957	-2.55841	0.0308307
lincRNA-BC290	Chr.3	73025726	73026076	351	3360.4	37.9098	40453.2	223.498	-2.55962	0.0361823
lincRNA-BC61	Chr.2	61152262	61152480	219	2089.42	23.5714	25640.1	141.658	-2.5873	0.00127406
lincRNA-BC283	Chr.19	58985299	58985913	615	4114.3	46.4148	51881.2	286.637	-2.62657	0.000110821
lincRNA-BC79	Chr.18	33755146	33755591	446	2916.45	32.9014	36832.3	203.493	-2.62876	0.0167652
lincRNA-BC51	Chr.7	63812509	63812760	252	1967.16	22.1922	24899.9	137.569	-2.63203	0.0442602
lincRNA-BC125	Chr.2	207940365	207940986	622	4894.12	55.2122	62401	344.757	-2.64252	0.0138911
lincRNA-BC174	Chr.6	32004458	32004659	202	1906.51	21.508	24437.4	135.013	-2.65015	0.00165204
lincRNA-BC141	Chr.16	69360402	69360854	453	3224.87	36.3808	42032.9	232.226	-2.67428	0.0199719
lincRNA-BC60	Chr.10	9075602	9075804	203	1231.9	13.8975	16262.2	89.8464	-2.69264	0.000115551
lincRNA-BC52	Chr.14	68115822	68116091	270	2281.52	25.7386	30294.2	167.371	-2.70105	0.0147616
lincRNA-BC17	Chr.14	92241484	92241805	322	1860.2	20.9856	24976.5	137.992	-2.71711	0.0216805
lincRNA-BC139	Chr.X	73464878	73465099	222	2881.96	32.5123	39232.9	216.756	-2.73702	0.0330596
lincRNA-BC140	Chr.11	94905091	94906090	1000	6254.74	70.5618	85544.8	472.623	-2.74373	0.00332632
lincRNA-BC46	Chr.3	149042105	149042364	260	2215.45	24.9932	30642.1	169.293	-2.75992	0.0298858
lincRNA-BC123	Chr.15	68587188	68587689	502	2638.73	29.7684	37523.1	207.31	-2.79993	3.74153e-06
lincRNA-BC2901	Chr.9	114697146	114697481	336	3040.92	34.3057	43510.4	240.389	-2.80885	0.0012783
lincRNA-BC134	Chr.18	59476441	59476851	411	4064.09	45.8483	58684.2	324.222	-2.82204	0.00722135
lincRNA-BC103	Chr.1	162751500	162752696	1197	6492.57	73.2449	94408.4	521.593	-2.83213	0.00874359
lincRNA-BC87	Chr.11	117075525	117076254	730	3886.67	43.8468	58332.4	322.279	-2.87776	0.00224205
lincRNA-BC105	Chr.5	96371304	96372264	961	4965.83	56.0212	75432.3	416.753	-2.89515	0.0239062
lincRNA-BC1	Chr.5	138724736	138724944	209	1320.65	14.8987	20229.6	111.766	-2.90722	0.00359909
lincRNA-BC1691	Chr.7	32623997	32624196	200	1473.6	16.6241	22801.2	125.974	-2.92177	0.0167412
lincRNA-BC205	Chr.1	208021418	208021794	377	6205.5	70.0063	98501.1	544.205	-2.95859	0.000220005
lincRNA-BC20	Chr.3	112321010	112321779	770	5364.02	60.5134	85425.8	471.966	-2.96336	0.00721741
lincRNA-BC120	Chr.5	44819930	44820951	1022	5939.18	67.0019	95987.8	530.319	-2.98459	4.51751e-05
lincRNA-BC17	Chr.16	29511904	29512393	490	4664.46	52.6213	77011.3	425.477	-3.01536	0.000459787
lincRNA-BC145	Chr.4	8361571	8362128	558	2971.66	33.5243	49243.7	272.064	-3.02067	0.00987475
lincRNA-BC59	Chr.15	39880429	39882731	2303	14878.5	167.85	247442	1367.08	-3.02586	2.12617e-07
lincRNA-BC166	Chr.18	59477508	59477744	237	3491.21	39.3855	58684.2	324.222	-3.04125	0.00451509
lincRNA-BC53	Chr.16	80635047	80635264	218	2046.57	23.088	36312.6	200.622	-3.11926	0.0107301
lincRNA-BC139	Chr.3	112319652	112320486	835	4796.25	54.1081	85425.8	471.966	-3.12477	0.00197695
lincRNA-BC176	Chr.16	29533101	29533542	442	2301.78	25.9672	41409.1	228.78	-3.1392	0.00712622
lincRNA-BC136	Chr.X	73462597	73463010	414	2165.76	24.4326	39232.9	216.756	-3.14919	0.00741386
lincRNA-BC142	Chr.15	102294343	102294680	338	2525.51	28.4911	46042.2	254.377	-3.15838	0.0299111
lincRNA-BC82	Chr.1	208040389	208041314	926	6038.47	68.122	111113	613.884	-3.17177	0.00303873
lincRNA-BC78	Chr.19	58232866	58233067	202	2447.82	27.6147	45067.3	248.99	-3.17258	0.00020059
lincRNA-BC106	Chr.22	46471551	46472653	1103	5914.63	66.7249	109021	602.327	-3.17425	1.69832e-17
lincRNA-BC2470	Chr.19	56146389	56147022	634	4811.4	54.279	90223.3	498.471	-3.19904	0.047095
lincRNA-BC93	Chr.5	43379870	43380079	210	1384.38	15.6176	26027.9	143.8	-3.20282	1.94744e-05
lincRNA-BC196	Chr.9	80334707	80334926	220	1726.12	19.4729	33089.9	182.817	-3.23086	0.0219038
lincRNA-BC89	Chr.19	37760218	37760472	255	1765.05	19.9121	33908.1	187.338	-3.23392	0.0494061
lincRNA-BC137	Chr.10	37679967	37680168	202	1496.55	16.8831	29225.4	161.466	-3.25758	0.00816553
lincRNA-BC105	Chr.5	34190049	34190302	254	2159.46	24.3616	42950.7	237.297	-3.28401	0.0172481
lincRNA-BC985	Chr.7	74439246	74439729	484	2801.2	31.6013	56212.4	310.566	-3.29684	0.00425482
lincRNA-BC180	Chr.5	37289813	37290018	206	1135.46	12.8095	23189.5	128.119	-3.32219	0.020366
lincRNA-BC12	Chr.10	37529154	37529812	659	5355.86	60.4212	110045	607.982	-3.3309	0.000896954
lincRNA-BC130	Chr.11	77371809	77372678	870	6912.05	77.9771	142272	786.032	-3.33346	0.0122073
lincRNA-BC61	Chr.X	73495054	73495536	483	4657.34	52.541	97306.8	537.607	-3.35504	0.00117142
lincRNA-BC136	Chr.5	44822044	44822353	310	4398.76	49.6239	95987.8	530.319	-3.41775	0.000398642
lincRNA-BC1380	Chr.X	73467909	73468108	200	1429.82	16.1302	31405.6	173.511	-3.42719	0.0207864
lincRNA-BC92	Chr.X	93830472	93830820	349	1858.66	20.9682	41013.6	226.594	-3.43384	0.0477738
lincRNA-BC22	Chr.5	139501034	139501438	405	2658.42	29.9905	58782.9	324.768	-3.43683	1.47129e-05
lincRNA-BC146	Chr.20	33855385	33855596	212	1204.29	13.586	27642.8	152.723	-3.49072	0.0113358
lincRNA-BC56	Chr.18	33757041	33757248	208	1576.38	17.7837	36832.3	203.493	-3.51635	0.00156596
lincRNA-BC120	Chr.1	208037450	208037947	498	4509.93	50.878	111113	613.884	-3.59285	0.00708115
lincRNA-BC107	Chr.16	29513536	29514007	472	3090.44	34.8643	77011.3	425.477	-3.60926	0.0027348
lincRNA-BC218	Chr.19	56149403	56150002	600	3533.1	39.8581	90223.3	498.471	-3.64456	0.0300532
lincRNA-BC112	Chr.18	42874975	42875183	209	2511.92	28.3378	66697.8	368.496	-3.70085	0.0280893
lincRNA-BC124	Chr.X	73442632	73442878	247	1251.91	14.1232	33541.3	185.311	-3.71381	0.0177625
lincRNA-BC59	Chr.19	58807462	58808400	939	5517.12	62.2405	148147	818.494	-3.71705	4.05187e-06
lincRNA-BC20	Chr.X	73480244	73481113	870	5585.57	63.0127	154354	852.785	-3.75847	2.27883e-06
lincRNA-BC81	Chr.2	91816358	91816800	443	2868.51	32.3606	79633.9	439.966	-3.76508	0.0154126
lincRNA-BC174	Chr.X	73493832	73494473	642	3490.55	39.3781	97306.8	537.607	-3.77109	0.00203416
lincRNA-BC1351	Chr.5	151189609	151189848	240	2920.78	32.9503	84638.4	467.616	-3.82696	0.00582063
lincRNA-BC148	Chr.5	34192406	34192647	242	1481.85	16.7173	42950.7	237.297	-3.82728	0.0141131
lincRNA-BC259	Chr.7	74444391	74444663	273	1936.88	21.8506	56212.4	310.566	-3.82916	0.00573142
lincRNA-BC202	Chr.7	74441963	74442193	231	1853.94	20.9149	56212.4	310.566	-3.8923	0.000618419
lincRNA-BC210	Chr.15	41596724	41597187	464	2438.73	27.5122	75180.9	415.364	-3.91623	1.79402e-05
lincRNA-BC306	Chr.3	114052786	114053455	670	4074.91	45.9704	127370	703.703	-3.93619	0.000927102
lincRNA-BC94	Chr.5	168091579	168091893	315	2071.4	23.3682	67517.4	373.024	-3.99665	0.00820853
lincRNA-BC2902	Chr.2	237034222	237034490	269	1354.94	15.2856	44245.1	244.448	-3.99929	0.0464928
lincRNA-BC87	Chr.3	114046915	114048101	1187	9466.02	106.789	314725	1738.81	-4.02526	5.99905e-07
lincRNA-BC16	Chr.X	114961359	114961561	203	2284.69	25.7743	82325.8	454.839	-4.14135	0.00348625
lincRNA-BC159	Chr.5	44815758	44816029	272	2567.53	28.9651	95987.8	530.319	-4.19447	1.00128e-05
lincRNA-BC267	Chr.15	102295195	102295403	209	1149.47	12.9676	46042.2	254.377	-4.29398	0.00498333
lincRNA-BC271	Chr.20	31445942	31446253	312	2521.89	28.4503	102025	563.675	-4.30835	1.78938e-05
lincRNA-BC48	Chr.X	73473810	73474546	737	3749.91	42.3039	154354	852.785	-4.33332	2.19405e-05
lincRNA-BC166	Chr.1	207979374	207980786	1413	8738.81	98.5854	376530	-2080.27	-4.39926	3.79105e-07
lincRNA-BC161	Chr.5	151190531	151190754	224	1837.76	20.7324	84638.4	467.616	-4.49537	0.0035867
lincRNA-BC40	Chr.8	28919970	28920191	222	2508.65	28.3009	116696	644.727	-4.50977	8.87221e-08
lincRNA-BC45	Chr.1	162753754	162753991	238	1987.61	22.4229	94408.4	521.593	-4.53988	0.0128373
lincRNA-BC2903	Chr.2	97935676	97935910	235	1647.96	18.5912	79077.2	436.891	-4.55458	0.00018777
lincRNA-BC377	Chr.3	114043928	114044938	1011	6275.79	70.7992	314725	1738.81	-4.61822	5.01468e-07
lincRNA-BC42	Chr.5	44819066	44819409	344	1858.58	20.9673	95987.8	530.319	-4.66065	5.63333e-06
lincRNA-BC64	Chr.X	73472884	73473297	414	2782.26	31.3876	154354	852.785	-4.76391	1.72124e-11
lincRNA-BC1352	Chr.3	114040177	114041249	1073	5614.76	63.342	314725	1738.81	-4.7788	3.23972e-17
lincRNA-BC2101	Chr.8	28912838	28913068	231	2024.2	22.8357	116696	644.727	-4.81933	6.95347e-17
lincRNA-BC94	Chr.8	28917159	28917467	309	1969.61	22.2198	116696	644.727	-4.85877	2.66292e-05
lincRNA-BC166	Chr.15	39875819	39876482	664	3748.35	42.2863	247442	1367.08	-5.01476	1.11458e-06
lincRNA-BC112	Chr.2	91813821	91814023	203	1152.3	12.9994	79633.9	439.966	-5.08087	0.0165337
lincRNA-BC1353	Chr.16	84699825	84700034	210	1346.56	15.191	96138.2	531.15	-5.12784	0.000457166
lincRNA-BC20	Chr.3	114035238	114036011	774	4352.37	49.1005	314725	1738.81	-5.14622	4.73845e-07
lincRNA-BC134	Chr.15	39877662	39878260	599	3354.39	37.842	247442	1367.08	-5.17497	2.02687e-05
lincRNA-BC262	Chr.1	207985167	207985567	401	2728.18	30.7775	376530	2080.27	-6.07875	1.67536e-08
lincRNA-BC54	Chr.10	37583149	37584121	973	5357.49	60.4396	883590	4881.71	-6.33575	1.11663e-205
lincRNA-BC189	Chr.10	37578374	37579296	923	5341.21	60.2559	883590	4881.71	-6.34014	4.17621e-11
lincRNA-BC2140	Chr.10	37573267	37573829	563	3709.4	41.847	883590	4881.71	-6.86612	9.41546e-14
lincRNA-BC12	Chr.10	37571799	37572085	287	3094.18	34.9065	883590	4881.71	-7.12775	1.04942e-07
lincRNA-BC383	Chr.10	37577382	37577837	456	3078.23	34.7266	883590	4881.71	-7.1352	7.09797e-11
lincRNA-BC195	Chr.10	37590102	37590305	204	1953.38	22.0367	883590	4881.71	-7.79134	1.48386e-08
