# Supplementary material for: Long Intergenic Non-Coding RNAs (LincRNAs) Identified by RNA-Seq in Breast Cancer
Source: PLoS One. 2014 Aug 1;9(8):e103270. doi: 10.1371/journal.pone.0103270 (PMC4118859; doi:10.1371/journal.pone.0103270)
Supplement: Table S5 — The information of selected lincRNAs for semi-quantitative PCR. (XLS) [file pone.0103270.s005.xls]

## Sheet: Sheet1
Table S5. The information of selected lincRNAs for semi-quantitative PCR
LincRNAs_Name	Chromosome	Star_position	End_position	Length	Strand	Reads_Number	FPKM in Cancer	log2(fold-change)	LincRNA_Seq
lincRNA-BC1	C.rst.19	58985299	58985913	615	+	4121	463.03	-2.37556	CTTCTGCTGCTGAGATAGAGGGTGTGGCCATGTGTGATGACCCTGCAAGGTTGACTCCAACCAGTGGGCACTCCATCCCATGGCTTCCAAAATCCTGCAGCTATCCTGCCCTATACACAAAGAGCCCAGATCCAGGCCCCACACACTTGATATTGGGGCCAGACTCTTCCACCTGTGAAACCTCACAGGTTCCTGCAGGGAGTGGAGACACACAGAACCTAGCTCCCCTGGAGCCTGCAAGACTTGGGCCACCAGAATCCCAGTAGGTCCCTGAACCATTGTCCCCCAGTAAGTCTGCAGAGCTGTGAAATGCAGACAATAACCCTTCCCTGCCTGAAAGAGCACTTTTCTGGGGAGCCCATGGGAGTCAGGAGCAAAAGCATCTGTCAAACAAGTAGA…
lincRNA-BC2	C.rst.5	149876146	149876368	224	+	1251	154.44	2.46365	CTGTTGAGGCCAGAATCCAGAATTGTTTCAGTTCCAACCAGGAAGGGGTTTGTTTCCCAAAACCTGTCCCTACCCCACCCCTTCTTTGGCAGGCGGAGTAGCTGTCGCCCTCAGGGTGGCCCAGAGCAGTGCTGGGGGTAGAGATGAAGGTGCCTTGTGAAGACACTGCCAAGAAGGGGTGGGGCAACTTCCAAGAGGAAGAGCACCAAGAAGCCCAAACCCC
lincRNA-BC4	C.rst.15	49938192	49938395	204	+	1542	190.37	-2.62029	GGGTCATCTGCATTCAGAGATTTAGTGCATTTTTACTTACACTTGTGCTTCTGCTGTTGACATAAGAATATGCATGGCTGAGTTAGCCTGCTGGAGCATGAGACTCCATGGAACAGAGCCAGGTTGCCCTGGTCACCCTCACTGAATCTTGTCTAGATTGGCTGATGGCCAGCCAAACCCAAGATATGTGAATGATTCCAGCCA
lincRNA-BC5	C.rst.X	114962256	114962497	242	-	1913	236.17	2.22189	CGTGCCACGTTCCCACCCAACGCTCTCTCGCCCACTTCTACTGGGGCCCACTTCCTCTCCTGCTCTCTCTGTCTCAACGTGATTGACTTTCTTGTGCTGCCCAGGACTTCTTGCCCACGTGCGCCTTCAAAACGGTAAGAGCTGCAACTGAACGTGTGAGACATGGTGCAGATAGGCTGAGAGGCGGCGGGAGAGATGCCCATGAACTCAAGTACCCGGACACGCCCTCCACTTCTACCACC
lincRNA-BC7	C.rst.4	132645360	132645583	224	+	5547	623.26	only expressed in cancer	TGGGGGTGGGGTGTACTTGGTCCAAAGCTCTGGGCTCCTCTGGCGGGCCTCCCTGAATGTGGCCTGGACTCGCGCACAGGCCCTGTCTCGCAGGTTTGCAGGTGCGCTTGGCTTTTCCTCCGCTTTGTGGGGCAGGTCTCCAGTGGCCCCCGGGCGCACGCCTGGACATCACTGTCCGTCTCGTCGTCGCCCCCTACGGCCTCAAAGACACACGCTCACTGCAT
lincRNA-BC8	C.rst.13	110076484	110076722	239	-	34208	4223.24	-2.01712	AGTTGTAAAAAACTCCAGTTGATACAAAATAAACTACGAAAGTGGCTTTAACATATCTGAACACACAATAGCTAAGACCCAAACTGGGATTAGATACCCCACTATGCTTAGCCCTAAACCTCAACAGTTAAATCAACAAAACTGCTCGCCAGAACACTACGAGCCACAGCTTAAAACTCAAAGGACCTGGCGGTGCTTCATATCCCTCTAGAGGAGCCTGTTCTGTAATCGATAAACCC
lincRNA-BC9	C.rst.5	167976842	167977054	213	-	3701	415.84	only expressed in cancer	CTCTTGCTACTGCTCACTGTTTGGGTCCACACTGCTTTTATGAGCTGTAACACTCACCGCAAAGGTCTGCAGCTTCACTCCTGAAGCCAGTGAGACCACGAGCTCACCAGGAGGAACGAACAACTCCAGATGCGCCACCTTAAGAGCTGTAACGCCTTAAGAGCTGTAACACCGCGAAAGTCTGCAGTTTCACTTCTGAGCCAGCGAGATGCGAACCCAC
lincRNA-BC11	C.rst.14	20021180	20021395	216	-	3371	416.73	only expressed in cancer	TGTGTGATGTTCCCCTTCCTGTGTCCGTGTGTTCTCGTTCCATTCCCACCTGTGAGTGAGAACATGCTCCGTGATTTTGAGGCCATTTGCAGCCAGCTCCGCCAGCCGGTGCTCTGAGCTGCAGCAGCGGCCATGCACAACAGCACCACCAGGAGTGTCCTGGGGGCTTTCTTCAGAGGAGGCTGTCAGCATCCTCAAGTTCCAGCCACTTAGCCC
