# Supplementary material for: Long Intergenic Non-Coding RNAs (LincRNAs) Identified by RNA-Seq in Breast Cancer
Source: PLoS One. 2014 Aug 1;9(8):e103270. doi: 10.1371/journal.pone.0103270 (PMC4118859; doi:10.1371/journal.pone.0103270)
Supplement: Table S6 — The primers information of lincRNAs for RT-PCR. (XLS) [file pone.0103270.s006.xls]

## Sheet: Sheet1
TableS6. The primers information of lincRNAs for RT-PCR
lincRNAs	Primers	Sequence of Primers 5'-3'	Length/nt	Anneal Temp/°C
LincRNA-BC1	F-P a	TGCTGCTGAGATAGAGGGTG	18	55.9
	R-P b	TTGGGGAGGGGAAGATTG	21	57.6
LincRNA-BC2	F-P	CTGTTGAGGCCAGAATCCAG	20	57.8
	R-P	GGGTTTGGGCTTCTTGGT	18	57
LincRNA-BC4	F-P	GGGTCATCTGCATTCAGAGATT	25	58.2
	R-P	TGGCTGGAATCATTCACATATC	25	57.5
LincRNA-BC5	F-P	CGTGCCACGTTCCCACC	19	60.5
	R-P	GGTGGTAGAAGTGGAGGGC	19	56.5
LincRNA-BC7	F-P	TGGGGGTGGGGTGTACTT	17	57.6
	R-P	TGCAGTGAGCGTGTGTCTTT	19	57.1
LincRNA-BC8	F-P	AACATAACTGCTTGCCAGAACACTAC	26	61.5
	R-P	GAACCGCCAGGTCCTTTGAG	20	61.8
LincRNA-BC9	F-P	TTAAGTCGGACTGTTTGTGTTACAT	25	58
	R-P	CCTCCCGGTTCAAGTGATT	19	57
LincRNA-BC11	F-P	5'-TGTGTGATGTTCCCCTTCCT -3'	20	57.2
	R-P	5'-GGGCTAAGTGGCTGGAACTT -3'	20	58.6
a: Forward Primer; b: Reverse Primer.
