# Supplementary material for: Long Intergenic Non-Coding RNAs (LincRNAs) Identified by RNA-Seq in Breast Cancer
Source: PLoS One. 2014 Aug 1;9(8):e103270. doi: 10.1371/journal.pone.0103270 (PMC4118859; doi:10.1371/journal.pone.0103270)
Supplement: Table S7 — The primers information of lincRNA for qPCR. (XLS) [file pone.0103270.s007.xls]

## Sheet: Sheet1
TableS7. The primers information of lincRNA for qPCR
Name	Primers	Sequences of primers 5'-3'	Length/nt	Productin Size/nt	Anneal Temp/°C
β-actin	F-Pa	GCATACACGAAACTACCTTCAACTCC	26	97	62.9
	R-Pb	ATGGTGGTGCCGCCAGACA	19		64.9
LincRNA-BC2	F-P	CCAAAACCTGTCCCTACC	18	100	60.5
	R-P	GCACCTTCATCTCTACCCCCA	21		61.3
LincRNA-BC4	F-P	ACTTAGACTTGTGCTTCTGCTGTTG	25	163	60.3
	R-P	AATCATTCACCTATCTTGGGTTTGG	25		62.8
LincRNA-BC5	F-P	GCCACATTCCCACCCAACG	19	186	63.9
	R-P	CGCCGCCTCTCAGCCTATC	19		63
LincRNA-BC8	F-P	AACATAACTGCTTGCCAGAACACTAC	26	62	61.5
	R-P	GAACCGCCAGGTCCTTTGAG	20		61.8
a: F-P:Forward Primer, b:R-P: Reverse Primer
