# Supplementary material for: Long Intergenic Non-Coding RNAs (LincRNAs) Identified by RNA-Seq in Breast Cancer
Source: PLoS One. 2014 Aug 1;9(8):e103270. doi: 10.1371/journal.pone.0103270 (PMC4118859; doi:10.1371/journal.pone.0103270)
Supplement: Table S8 — The results of data from real-time PCR in breast tissues analyzed by RQ and SPSS 17.0. (XLS) [file pone.0103270.s008.xls]

## Sheet: Sheet1
Table S8. The results of data from real-time PCR in breast tissues analyzed by RQ and SPSS 17.0
		Relative Quantitative a (Mean±SD)		P value b
	samples (cases)	cancer (n=20)	Adjacent (n=20)
	LincRNA-BC2	6.315±0.672	1	0.000**
	LincRNA-BC4	0.358 ±0.062	1	0.000**
	LincRNA-BC5	2.724 ±0.461	1	0.001** c
	LincRNA-BC8	0.437 ±0.0732	1	0.000**
		Relative Quantitative (Mean±SD)		P value
	samples (cases)	grade II (n=10)	grade III (n=10)
	LincRNA-BC2	3.070±0.646	9.559±3.486	0.301
	LincRNA-BC4	0.491 ±0.094	0.225±0.059	0.003**
	LincRNA-BC5	1.543 ±0.419	3.905±0.558	0.007**
	LincRNA-BC8	0.809 ±0.258	0.5658±0.168	0.441
		Relative Quantitative (Mean±SD)		P value
	samples (cases)	age≤54 (n=10)	Age＞54 (n=10)
	LincRNA-BC2	3.777±0.717	3.097±0.684	0.502
	LincRNA-BC4	0.265 ±0.063	0.265±0.063	0.139
	LincRNA-BC5	1.1501±0.483	3.276±0.558	0.021* c
	LincRNA-BC8	0.734 ±0.272	0.6155±0.161	0.713
		Relative Quantitative (Mean±SD)		P value
	samples (cases)	ER Negative (n=13)	ER Positive (n=7)
	LincRNA-BC2	3.677±0.730	3.073±0.492	0.502
	LincRNA-BC4	0.319 ±0.072	0.431±1.192	0.438
	LincRNA-BC5	4.69±1.688	0.982±0.325	0.000**
	LincRNA-BC8	0.537 ±0.131	0.9304±0.367	0.344
		Relative Quantitative (Mean±SD)		P value
	samples (cases)	HER-2 Negative (n=13)	HER-2 Positive (n=7)
	LincRNA-BC2	3.728±0.607	3.079±0.841	0.542
	LincRNA-BC4	0.349 ±0.273	0.372±0.107	0.866
	LincRNA-BC5	1.987±0.587	5.616±1.000	0.176
	LincRNA-BC8	0.829 ±0.242	0.444±0.107	0.166
		Relative Quantitative (Mean±SD)		P value
	samples (cases)	PR Negative (n=12)	PR Positive (n=8)
	LincRNA-BC2	3.341±0.742	3.611±0.616	0.782
	LincRNA-BC4	0.328 ±0.077	0.4051±0.108	0.56
	LincRNA-BC5	3.68±0.570	1.782±0.564	0.031*
	LincRNA-BC8	0.604 ±0.134	0.781±0.342	0.642
		Relative Quantitative (Mean±SD)		P value
	samples (cases)	p53 Negative (n=3)	p53 Positive (n=17)
	LincRNA-BC2	4.716±0.890	3.262±0.506	0.526
	LincRNA-BC4	0.311±0.290	0.367±0.059	0.867
	LincRNA-BC5	4.781±2.012	2.025±0.467	0.393
	LincRNA-BC8	0.1364 ±0.070	0.758±0.173	0.004**
		Relative Quantitative (Mean±SD)		P value
	samples (cases)	LNI Negative (n=13)	LNI Positive (n=7)	0.017*
	LincRNA-BC2	2.594±0.551	4.921±0.658	0.526
	LincRNA-BC4	0.414±0.118	0.455±0.117	0.808
	LincRNA-BC5	2.080±0.598	3.390±0.873	0.251
	LincRNA-BC8	0.784 ±0.212	0.391±0.112	0.119
	a Relative Quantitative = 2-△△CT(clinicopathologic feature 1)/2-△△CT(clinicopathologic feature 2), △△CT =(CT LiniRNA- CTβ-actin)BC - (CT LiniRNA- CT β-actin)Mean BN
	b Statistical analysis of RT-q-PCR data of miRNA relative expression was performed in SPSS 17.0 for Windows (Sep 13, 2010) and P-value was calculated using a Levene's test for equality of variances and independent-samples t test
	c Double Asterisks (**) indicate P value < 0.01.
	d Asterisks (*) indicate P value < 0.05.
