# Supplementary material for: Long Intergenic Non-Coding RNAs (LincRNAs) Identified by RNA-Seq in Breast Cancer
Source: PLoS One. 2014 Aug 1;9(8):e103270. doi: 10.1371/journal.pone.0103270 (PMC4118859; doi:10.1371/journal.pone.0103270)
Supplement: Table S9 — The total aberrantly expression lincRNAs in breast cancer tissues by deep sequencing. (XLS) [file pone.0103270.s009.xls]

## Sheet: Sheet1
Table S9. The total aberrantly expression lincRNAs in breast cancer tissues by deep sequencing
LincRNA-index	Chromosome	Star_position	End_position	Length	Strand	Reads_Number	FPKM	LincRNA_Seq
lincRNA-BC355	Chr.11	85195010	85195215	206	+	706414	39227.2	TGGCCCGGGTCTTCCAGGAGTCGGGTTGCTTGGGAATGCAGCCCAAAGCGGGTGGTAAACTCCATTTAAGGCTAAATACCGGCACGAGACCGATAGTCAACAAGTACCGTAAGGGAAAGTTGAAAAGAACTTTGAAGAGAGAGTACAAGAGGGCGTGAAACCGTTAAGAGGTAAATGGGTCAGGTCCGCGCAGTCCGCCCGGAGGA
lincRNA-BC950	Chr.17	33478113	33478375	263	-	90891	5047.17	TAGAATCCCCGCCCCGCGGTGGGGCGCGGGAAATGTGGCGTACGGAAGACCCACTCCCCGGCGCCGCTCGTGTGGGGCCCAAGTCCTTCTGATCGAGGCCCGCGACCTCAGATCAGACGTGGCGACCCGCTGAATTTAAGCATATTTGTCAGCGGAGGAAAAGAAACTAACCAGGATTCCCTCAGTAATGGCGAGTGAACAGGGAAGAGCCCAGCGCCGAATCCCCGCCCCGCGGTGGGGCGCGGGAAATGTGGCGTACGGAA
lincRNA-BC156	Chr.X	108297348	108297836	489	+	90555.6	5028.55	TTCGCGAAGGCCCGCGGCGGGTGTTGATGCGATGTGATTTCTGCCCAGTGCTCTGAATGTCAAAGTGAAGAAATTCAATGAAGCGCGGGTAAACGGCAGGAGTAACTATGACTCTCTTAAGGTAGCCAAATGCCTCGTCATCTAATTAGTGAGGCGCATGAATGGATGAACGAGATTCCCACTGTCCCTACCTACTATCCAGCGAAACCACAGCCAAGGGAACGGACTTGGCGGAATCAGCGGGGAAAGAAGACTCTGTTGAGCTTGACTCTAGTCTGGCACGGTGAAGAGACGTGAGAGGTGTAGAATAAGTGGGAGGCCCCCGGCGCCCCCCGGTGTCCCCGCGAGGGGTCCAGGGCGGGGTCTGCCGGCCCTGCGGGCCGCCGGTGAAATACCACT…
lincRNA-BC7	Chr.21	9825439	9825808	370	+	37516.9	2083.31	ATCCCGCGGCCGTGTTTTCCTGGTGGCCCGGCCGTGCCTGAGGTTTCTCCCCGAGCCGCCGCCTCTGCGGGCTCCCGGGTGCCCTTGCCCTCACGGTCCCCGGCCCTCGCCCGTCTGTGCCCTCTTCCCCGCCCGCCGCCCGCCGATCCTCTTCTTCCCCCCGAGCGGCTCACCGGCTTCACGTCCGTTGGTGGCCCCGCCTGGGACCGAACCCGGCACCGCCTCGTGGGGCGCCGCCGCCGGCCACTGATCGGCCCGGCGTCCGCGTCCCCCGGCGCGCGCCTTGGGGACCGGGTTGGTGGCGCCCCGCGTGGGGCCCGGTGGGCTTCCCGGAGGGTTCCGGGGGTCGGCCTGCGGCGCGTGCGGGGGA
lincRNA-BC523	Chr.20	26189981	26190297	317	-	8110.87	450.396	GGGGGTCCTCTGACGCGGCAGGCACCCCTCGCTCTCGCCTCCTGTGGTTGTCGACTTGCGGGCGGCCCCCCTCCGCAGCGGTGGGGGTGCTGTCCCGCCGGCCCGTCGTGCTGCCCTCCCGGGGAGTTTGCGCGAGCGTTGGCTCCCCCTGGGCCTTTGCGGTGCTCCTGGAGCGCTCCGGGTTGTCCCTCAGGTTCCCGAGGCCGAGCGGTGGTGTGTCGTTCCCACCCCCAGCGCCCCCTCCTCCGGTCGGCGCCTCGGTGTCCGCGCGTGGGTCCTGAGGGAGCTCGTCGGTGTGGGGTTCGAGGCGGTTGAGT
lincRNA-BC918	Chr.16	21445788	21457752	11965	-	1652.82	91.7811	TTTTCTTGTTTAATGATGTTGAGTGTATTTCATTTGTATTTTAGTTTGCAAATGTTTGTTCAAATTCTTCACCTGTTTTTAATGAAGACGTACGACTTATTTTTGTGTTCTGAACATAAGTTCTTTGTCACATAAAATGTGCTATGAATGTTGAGTTTTAAATACTCCAAATGAATGGCTAGAGAATTACTATTTGTAGAAATATTTATATGTCAAAGGGATGCTAACAATTTACTTTATTGCTCTAAAATAGAAAAGTTGCCAGAATGCTGTGGAGTTTTAGTGGAAAACATGATAGCTGGTGTTACTGAGTAAATTTGAGTGTTAAATGTCAATGTAAGCTAACGGCCAAGATAGGGACCACTGCAGGGTGGTTACTTGCAGCTGTGACTCAACTGG…
lincRNA-BC548	Chr.3	149002566	149003985	1420	+	1375.9	76.4037	GGCAACCTGCTTGGGTCCCTTTCCACACCGCGGAAGCTTTGTTCTTTTGCTCTTTGCAATAAATCTTGCTGCTGCTCACTCTTTGGGTCCACACTGCCTTTATGAGCTGTAACACCGCGAAGGTCCACAGCTTCACTCCTGAGCCAGCGAGACCACGAACCCCACCAGAAGGAAGAATCTGTGAACACATCCGAACATCAGAAGGAACAAACTCTAGACATGCCGCCTTTAAGAACTGCAACACTCACTGCGAGTGTCCGCGGCTTCATTCTTGAAGTCAGTGAGACGAAGAACCCACCAATTCCAGACACATTTTGGCGACCTAGATGGGACAATCGCCTATCACCGAGTGGTGAGACCATCGCCTATAGCTGAGCGGCGAGACAATCACCTATCGCC…
lincRNA-BC953	Chr.11	63391937	63396433	4497	-	1068.11	59.3122	TTGCACACACGATGGGGAGGGGATGGAGGATAACCTCATGAAAGGTGCCGTTTTCGGGTGAAACTTGACATTTCTTTTATACTTTACTCTTTTGAGAAGGATTCTTTTTTTTTTTTTTTTTTTTTTTGAGTTGGAGTCTCGCTCTGTCACCAGGCTTGAGTGCAGTGGTGTGATCTTGGCTCACTGCAACCTCTGCCTGCCGGGTTCAAGCAGTTCTCCTGCCTCAGCCTCCCAAGTAGCTGGGACTACAGGTGTACGCCACCATACCCAGCTAATTTTTTTGTATTTTTAGTAGAGATGGGGTTTCACCATGTTGGCCAGGATGGTCTTGGTCTCTTGACCTTGTGATCCGCCTGCCCGCCTTGGCCTCCCAAAGTGCTGGGATTACAGGCGTGAGCC…
lincRNA-BC210	Chr.11	65212044	65212994	951	+	973.295	54.047	GCTCGTGGGGGGCTCCCACGGACCCGCCGTGGGCCCAGGGGAGGCAGAGCCTGAGCCAACAGCAGTGGTGCTGTGGACCGTGGATCCTGAGGGTGGCCTGGGGCAAGTACCGGCTGAGGGTCCAGGTGGGCTTTGTGTACCTTTGGGTCCTGGGGCCCTGGTGACTTGGACTCCAGGTTAGAGTCAAGTGACAGGAGAAAGGCTGGTGGGGCCCTGTGCTTCCGACTTCATTTCGAGTGATGGCAGTTCCCAGGAAGGAATCCACAGCTGACGGTGGCTGACAGATCAGAGAATGGAAGGCGAGGCAGGCGGGCGTCTGCGTGACCTCAGGTGCTTGGGGCCCAGCAGACCCAGAGAACCATTTCCACTAGGCCAGGGTGCCGGAAGTGTCCACAGGTC…
lincRNA-BC331	Chr.11	77597475	77597771	297	+	878.452	48.7804	TCGCGAAGGCCCGCGGCGGGTGTTGATGCCATGTGATTTCTGCCCAGTGCTCTGAATGTCAAAGTGAAGAAATTCAATGAAGCACGGGTAAACGGCGGGAGTAACTATGACTCTCTTAAGGTAGCCAAATGCCTTGTCATCTAATTAGTGACGCACATGAATGGATGAACGAGATTCCCACTGTCCCTACCTACTATCCAGCGAAACCACAGCCAAGGGAATGGGCTTGGCGGAATCAGCAGGGAAAGAAGACCCTGTTGAGCTTGACTCTAGTCTGGCAGGGTGAAGAGACACGAG
lincRNA-BC847	Chr.7	140419935	140426314	6380	-	725.336	40.2779	GAATTTGCAGCCTTCAAGTAGCCACCATCATGGCAGCATCTGCTCTTATTTCTTAAGTCTTGTGTTCGTACAATTTGTTAACATCAAAACACAGTTCTGTTCCTCAAATCTTTTTTTAAAGATACAAAATTTCCAATGCATAAGCTGATGTGGAACAGAATGGAATTTCCCATCCAACAAAAGAGGAAAGAATGTTTTAGGAACCAGAATTCTCTGCTGCCAGTGTTTCTTCAACAAAAATACCACGAGCATACAAGTCTGCCCAGTCCCAGGAAGAAAGAGGAGAGACCCTGAATTCTGACCTTTTGATGGTCAGGCATGATGGAAAGAAACTGCTGCTACAGCTTGGGAGATTTGCTATGGAAAGTCTGCCAGTCAACTTTGCCCTTCTAACCACCA…
lincRNA-BC1051	Chr.2	242912861	242918948	6088	+	676.219	37.5504	ATTTTCAGTTCTAAGTGCCTTCATATAGGTTTAAGCAGGCTATGTGGAAATAGAGAAATAAAGAAGCAGAAATGTACTGAGTCACCACCCTGCCCTCCTTCCTGCTTTCCCTTTCACCCAGCGGCCACGTGCCTATCAGTAGGAGCCCCCTCAACTACCCTCTCCTCACCCCACCAAAGAATTTAGTTTAGGCTAGCTTGCAACATAAATAATTATACCCTTTCTTATCAGCTACGTGCAGCCACCAGGGCCATAGTCAAATGTTTGAAGAGTCCTGAGACAGTTGCAATGCATGGTGGGCTGCAATAAAATGCAGCAGAAAGATCCTAAAGAACAGACTTGAAATCTTAATCCAACGACCAATAGGTGATGTCCAGGAAGATCGTAACCCCATTTACT…
lincRNA-BC926	Chr.16	20315932	20321780	5849	-	667.526	37.0677	TTTCCAAAAATTGCCATGGGAACATGTCAAAGGGCCACTTTTGGAGACTCTGCTCCAGGAAGAACTAGTCCCCATAGCTCCCCTATCCCCCACCATACCACAGACATGCTGTGACTTAGAGAACTACACAAACATCCTTGGGACCTAGATGCTGGAGGAATGACTTAATTTGATGCAGAAACTCCATCACCCAAGGGAGTACCTCTCACTGTAAACAGTGCTGTGCTTGCTCTGAAGGATTAAGCAAGAAGTCCCAACAGAAGCAATGCACCAGTCCTGCTATGGGAATGAAACTGCAAAGCCTAGGAGATGGGTGAAGTCCCTTTCTGGAGACCTTTAATGAGTACTTCAAAGCACCCGACACAGATGCAGCAAATAGGGCATCACACATACACAGGC…
lincRNA-BC1673	Chr.1	150530328	150535446	5119	-	605.972	33.6496	TATTTACCCTGGGGAAGCTGGGAGGGGGAGGGGAGAGGAATCCTGACCCAGCTGAACTTGTGAGAGCACAGATCACCCCTAGTGTCACTGATACTCAAACCACAACCCCCTCCCCCAGCACACCCTCAGAAAGGAGGCATCCTCAACAATTTGCAGGCCTTTTGCATGCTTGATCTCTCTTGTGCATATCAAGTTTGTTCCTATCACCACCCCACCCTCATCTCAATTCTCAGGGGTCCAGTTCCTCTGAGTCCTTCCCTAAATTCCCACTAGTGCACCAAACCCAGGGGCCCTCCCCACATTCCTCTGCCCTCAGGCTGCAGCTTCTGCTCTCCCAAGTCCCCCCAGAGGGTTTCAGAGGTCAGCGAACAGGTGTCTGGCCACACTACTCCCCTCTAC…
lincRNA-BC1162	Chr.19	13948868	13953400	4533	-	587.7	32.635	GGGTCGGGGATCGGGGACAGTGCGTCTGACGGTGGCGACGGCGGCCGCGGAGTCCCGGGGCGCCCCCTACGGAGCGGGGGAAGGGCGGCCCGGCCTCTGTTCCCTTCCCAGTGGCCCCTCCACCCCGACCCCCCAGGGGACGCATGGGAATGCGGTGGGGAGGGCGGGTCCCCGCGCGACTTGGGCAGGTCAAGGTGGGCAGAGAGTTGTCAGGGTGGGAGGGCTTGTGTCCGGCTCGGACATGGGGCTTGGGTTGAGGGGCTTGGATATGCATATGCCTACCCCACTCCTAGCCCCCCGACCTGGCCTTTGGACGGGAGGAATGGGTTGGGGGGGTCTCTCAGAGTTCTTTGGGTGGGGGCGGGGGTGGATACCGGTCCAAGTTCTTGACGTGTCGCC…
lincRNA-BC8	Chr.13	110076492	110076722	231	-	569.832	31.6428	AGTTGTAAAAAACTCCAGTTGATACAAAATAAACTACGAAAGTGGCTTTAACATATCTGAACACACAATAGCTAAGACCCAAACTGGGATTAGATACCCCACTATGCTTAGCCCTAAACCTCAACAGTTAAATCAACAAAACTGCTCGCCAGAACACTACGAGCCACAGCTTAAAACTCAAAGGACCTGGCGGTGCTTCATATCCCTCTAGAGGAGCCTGTTCTGTAATCG
lincRNA-BC169	Chr.4	20253529	20255128	1600	+	544.459	30.2338	CTTGGTGTTATTTATTTGGGAAGCGCCCGGACGGCGGAGCTTGGCGGCGGCGGTGGTGGTGGCTGCCGCAGACTGTGGTTAAAAAAAAGAAGGCGGCGGCGGCGGCGGCGGCGGAGGCGGAGGCAGCTGCGAGGCATGGGAGCGCCGAAGCGCCCAGGCGCAGGCCGAAGCTGCCGCGCTTTCTGGGCACGGCGGGAGTGCTGAGCAGAAAGGGGAGCGCCGGGGGCCCGCAGCCGGCTCCGGAGGCGCGGGCCGGGTTTTTGTTTGGCTACGCTGAGCGCCAGTCAGCCCCAGCGAACAACTCCAGTTACGACAACAACCCACCTTCCTTCCAGACAAGCGAGACTTGGGCTGCTGCGTCCGTCCTATTGTTTAGACACTTGCCAGGGGCTCCGGAGT…
lincRNA-BC144	Chr.9	35753271	35757477	4207	+	519.686	28.8582	CTGGGACCTGGGGAACCAAGGATAGGGGAAGGAGTCAGCACAGTGAAAGGCTGCCTTTATCCCTGCCCACATGTTCCCTCTCTCACAGTTTTCCCCCCACAGAGCCCCTTTCAGTGGCCCCTTGGTCCTCCTAACTAAGCTGTCACCTACCATATGTGGGCCTTTTTGTTTTATAACAGGAGTATTTTCTCTCCAGGTCCACCCCAACCTCCCCTGATTTATAGCCTGAAGCCTTATCTTTCACACTAGTGTTGGTCCCTTCAGGTTTGGCCCATCTTGTATTGCTCTTCTGTTCATTCTTACATCACAGCAATCTAGTCACTCCCTGGTCATCCCTCAGTCACTCATATCAGAGTCATTCTCTCTGGCCATCTTTGGTCACTCACGTGTCACAGCAGC…
lincRNA-BC143	Chr.13	53268721	53273546	4826	+	504.455	28.0124	TTAGGATTTGTGAAAAATACAAGGTACAAAATCACGCAGTTTATAAACCACAGATTGTCTTGTTATTCCCATCAGTGAAAAGAAGCTGATATTTGTTTGTGTTTGTTTTTGTTTTTGTTTTTGAGACGGAGTCTTGCTCTGTCGCCCAGGCTGGAGTGCAGTGGCGCCATTTTGGCTCACTGCAAGCTCCGCCTCCCGGTTCACGCCATTCTCATGCCTCAGCCTCCCAAGTAGCTGGGACTACAGGCGTCCGCCACCATGCCCGGCTAATTTTTTGTATTTTTAGTAGAGACAAGAGTTTCACCGTGTTAGCCAGGATGGTCTCATCTCCTGATCTTGTGACCCGCCCGCCTCGGCCTCCCAAAGTGCTGGGATTACAGGCGTGAGCCACCATGCCCA…
lincRNA-BC138	Chr.12	14652474	14655423	2950	+	482.546	26.7958	GGGGAAAGCTTCATTTCCTCTTTATTCTCTTTATCGTCCTTCCCATTTTAACCTTTTAACTTTGTTTTGATGGTGCCAAGTTGAGTCTGATGTACCCATTGTTAGCTTTGGATAGAATTTAAAGTATATCCCAGAATTAGCTGGGCATGTTGGTGCATGCCTGTAATCCCAGCTACTCAGGAGGCAAGGCTGGAGAATCGCTTGAACCCGGGAGGCGGAGGTTGCAGTGAGCTGAGATTGCGCCATTGCACTCCATCCTGGGAGACAAGAGCGAAACTCTGCCTCAAAAAAAAAAGAATTTAAAGTATATCCTTTGAGGTCATTTTATGTAACAATTAGATATAACCTCCTGTGTATCTCTCTGTTCCTCTTCAAAGTTATTAAAATTCAGCTTAGGTC…
lincRNA-BC192	Chr.4	26433427	26436406	2980	+	443.111	24.6059	GTTGGTAGTTATTTCTGTGTTTTCCTTTTTTTAAAAAAAAATATGGACTTATTGTGGTTATCTGAGAGGTTCTAACATTCACATGCAATTTGGTGTGGCCATTTAGCTATTAATGAGTTAATGGCGCAGAACTTGTTGATATTTGAAGTGTTCTCTCCCCTTTTCCCATGACGTAAATACATAGGTGTGTTCCAGGATTTGTTCAGGTTTTTCCCCCCTCCTAATCTTGTACATAACTTGTATTATGTGTAAGTTAAACATTTTATTTTGAACTTGGAATGTTCCCAGTGATTTCATTCAGCAGGGTATTTTCTGCCTTGTTGGCAAGTGACAAAAAATATGGGAAGTATTTGCTACCAGTTGGTAGATGGTGCCCTTAATGGTAGAATGAGGAAAATG…
lincRNA-BC900	Chr.7	130608658	130614347	5690	-	428.015	23.7676	CATGTTTTCAGGAATAGCTACAGTTCCTTCATATTGCCAGAATATTCTAGTGTGTGAATATATCATAATTTATCCACTATCTTATTTATTGAGGGGGGGTGGGAAACAAGGAGCTCTTTTTATAGACATGTTGAGTCTGAGATCTCTATTAGAAATCCATTGGAAATGAGCAGGCAGGTGGATGCTGTTATTCAGGAGAGATGACTGAGATGGAACTAACAGCGTGTAGATGGCATCTAAAGCATTGTCTTCCCAACTATTCTTAGAATGATGGGCCATTTAGCCCATCAACTGAGATTTCTGTGTTAACAGTTTTTTGTTTTTTGTTTTTTGTTTTTTAATTTCTTAAAGGTCTATCTGGTGTTTTTTGTTTGTTTGCTTTTTCCCAAATCTGCCTGG…
lincRNA-BC335	Chr.14	100744844	100748881	4038	+	414.127	22.9965	TTTTCTTTTGTTGTCCAGAATACTTATAATTCTTGAGCCTCCCAGAAATTGGAAGCTAAATAAAGCAACTCAAGTTTCCTTTATTTTGCACTCAATTACAGTGATTATTGATGAAAGCGATGCATGGATATTTTAATACTTCCTACATGTCCTGACTTCTGAAAGAGAGTAGGTAACAGGCATCCCGAGTTCAGGAACTACCTCAGAACACCCCAGGCCAGGTTGGTCATAGGCTGTGATTTTAGCCCCCGGCAAGTGTGAGTGAAGCATCTGTACCACCGCGCAGGCTGAGCGCCTGCGCAGGGTAAGGTGCCACCTGGCAGTGGGGCACACAGAGGGAAGACCAGGCCTGTCCATCAGCCGGCTGCCTTCAGAGGCAGCTCCAGCAGGACCTTGGCT…
lincRNA-BC221	Chr.7	44101814	44103931	2118	+	412.815	22.9236	CTCCCATGAAGAGGGAACTTCCCCTCCACTCCCATGGAAGACCCAGGTTTGGGCTGTTGCCAGCTTTGAGGCCCCCTGTGGGCTTGCCTGTCCCAACCCAAGAGGCAGGGCTCAAAGTGCCACCCGGGGGTTGCAAGGACAGCAGAGGACCACCTGCCCTCTGCAGGAAGCTGTCCAGGAAGCCGTGTCCTGGGCTGTGGTCCTTGCTCCCCATGGGGAGAGCTGGGTCACTTGGCCTCTTCTAACTGGCCCCAAGCACGCCAATTCTGGAGCATGGTTACTAAGTGGCTCTGAAGCTTCAGGGTCACCACAGGCTTGTCCTGACTGCAAACTCATGGAGTGGTTGCAGCCCTGGCTCAGTGTCCTGATGACTAGGTGTGGGTACTAGGCTCCTGCCCC…
lincRNA-BC2077	Chr.1	65520941	65523420	2480	-	389.033	21.603	CAGGAATACGAAGCTGTAAACACCAAGCCAGCATCACGTGCATGAAAGACTAGGAAATTTTTTTTTTGTTGCCCACACGGGAGTGCAGTGGCATGATCATAGCTTACTTCAACCTTGATCTCCCAGGCTCAAGCAATCCTCCCACCTCAACCTCCCGAGTCTGAGACTACAGGCTCAGGCCACCCACCTGCAAATTTTTAGTAGAGACAGGAGTTCACTATGTTGCCAAGGCTGGTCTTGACCTCCTGAGCTTAATTGATTCTCCCACCTCAGCCTCCCAAAGTGCTGGGATTACAGGCATGAGCCACTATACCCAGCCAGGATTAGGAAATTTAACAGCACACATCTTCAACCTCCATCTTACTCTAGAGAGTACTGCTGGGGGTGAAAGGTGGTTAT…
lincRNA-BC1310	Chr.1	226029459	226032959	3501	-	376.302	20.8961	CCATGTAGGAATAGGAGATGAGCTTTGGGTACTTGAACCTCACCCACTTTTCAGGCGTGTGCAATAGCTCAAAAGGGAAGGCAGAGAAGCCAGTGGGCACATAGACCTTCATCCTGGAAGTGAAAGAGCCGACGGAGGGGTGAGGCTGTGGCCCTGCGCCCCTCCGTCCTGCACAGCAGGGGGTTAAAGCGCCTGGGGGTGAGATCAGCTGGCCCACCCACAAGGAGCCATAAAGAAAAGGACAAATCCAGGGTCTCAACCGCTCTCCCCTCACTGAGGGCCTTCTCTTTTCTGGGAGGGCCACCCAGGCAGGGGCATGGGACAGCCTCTAAATCCCCACCTTTGAGGGTTTCCATGTGAGACTTGGAAATCCCAGAACCATCAGTGCCACTCCAGACC…
lincRNA-BC3111	Chr.17	38614278	38616635	2358	+	373.931	20.7644	AGCTGGCATGTGGGGCTGGGGCATTTCCTAGGGCATCGGGCGGACTGGGCTTGCATCTGGATTTGATTTATTAATTTGTTGGGGAGGGGCAGGGACACTGCCCTGCATTTGAGGAAAGGGGGTAGATGCTTCAGCACATTCCACAGCTCTGACTGCCGAGATCTCTGACTCGGGCATTGTGCTGAGATTGGATTCTGAGGTTGGGAGGGGTTGACTTTGCTGTAGACTCAGTGCCAGCCACAGCTTCAGAGATTGTGCTCACATGGTATGCCTGGACTCTTGGCCATCCTCCAAATGCCCCTCCCCTCCCACACCTCTGTGCCTTGTGTGTGTGTGTGCACGCATGTGTGTGGCAGGGGGTGGAGGGTCCGGGAGCAGAAGCTGATCTCTCGGTGGGGG…
lincRNA-BC313	Chr.1	36786984	36789068	2085	+	363.226	20.1699	TGGTGAGGGGCGGGGGAGGGTGTCTCCTTCGGACTCCAGCCGCGCACTGGAGAAATGGCGGGCAGGAGGGGCCCAGGCGGGGTCGGGCTCTTGACGCCCGGCCTAGATTCCGGAATCCAGCTGTGCGCCGGGGAGGAGCCGGGCGGGCCTTCTCGCCAGCTCGGACCCCTCCCAGCTGGCCTCCCTGTCCGCTCAGAGGGACTCCTGCCCTCTCGCTTGAACGCACCTCGGCGCAGACGTGAAGTCCACCGTCCAGCCCAAGCACGCATGCTTACACCGGGGCTAGCAGCACCTTAGCCTCGAGGTCAGGGTCCTGAGGCCTGGTGTGTGTGTCATTGCAGTGTATGAACCCAGGGCACTGTGGGGACAGGGCGACGTGTGTCCAGGCGTTTGCCGGTA…
lincRNA-BC327	Chr.11	76510070	76510864	795	+	359.208	19.9468	GGTCCGGGTCTTCCCAAGTCCCCGCTTGTGGAAGGAGTCCTTGCGGGAGGGCCATGGAACAAAAAGGCCTTAAAGACAGGGCCAAAGCGTGCGGAGGGCAGCGAAGGGAAGGAGGGGGCTTCTGCGGCAATCAGTTCTGGAGCAGGTCACCTCCGCCCGAGCTGCAGCTTCCTCCTCTGCAAAACGGGGCAGGGTGAAGGCCCAGTGAGAGCATGGGCGCGGATGCCATCACGCTGGGCGGGCTCGTCCTTCCCGTGGGGAACCTGCCCTGCACCCCGCAGCCCTGGCCTCCTGCCAGCCATAAGGAGAGCGGAAGCCCCGGCGGGCCTCGCCGACCCGGGAGTCCGCGCGGCCCCTCCCTGCCCGTGCGGAGGCTCCCGGCCCGCAGCGCCACCTCGT…
lincRNA-BC881	Chr.17	42096031	42099477	3447	-	352.698	19.5853	CATTTGGGTAACATTTTACAACCTCTGCATGCAGTCATTAGAAAACGCTATGACTTTCACTGGGGAGAGAAAGAGACCATGGCTTTTGAACAAGCTAAACAAGCAGTGCAACTGACCCTAGATCTGTGGTCCCTATGGTGATGGCCCAGTAGAACTGCAAGTAACTGTCCTAAATCAACATGCTAATTGGAGCCTTAGGCAGAAACAAGATGGGAAGAGGGTATCTTTGGAGTTTTGGACCTGGAAGCTGCCAGAGGCCGGCAAAGCTTATACCCCTTTCAAGAAATTGTTAGCTTGCTGTTGGGCTTTGCTGGAAACGGAGCACCTCTGCTTCAACCATGATGTCTTTATGATTATGACTTGGGTCATGAGTTCTCCCAAAACTCACCGGTTCTGATG…
lincRNA-BC646	Chr.19	59027711	59031822	4112	+	344.246	19.116	TTTAACTCTCCGATGAGAGATTGCTCCCTCTCCTCCCCCGCCCTGGCTCACCCGAGTGGATGAACATGTGCTTGGTGTAGTTTTTCCGGGAGCTGAACGTCTTGCGACAGTGGCTGCACTCATACGTAGGTGGCTCAGCACCTGGGGTGCGAGCAGGGGTGCCTGAGGGGGCCGTGGTGGGAGCAGCAGAGGGAGCCGGGACCTCCCCCAGCTGAGTACTGGGGGCTGCCTCGGGCTGGAGTGTGGGGTAGAAGGCGGGTGGGGGCGCAGGGGCTGGCCCCGATGGTGCTGAAGGGGGTGGTGCGGGTGGCCCAGGGGCACCCAAGTGAAAGGGGAAGAGTGCAACGGGCGGCCCTGGGGTCTTCACACCAGGCGGGCGGGATCCAGACAGTATGCAGT…
lincRNA-BC938	Chr.1	201483029	201487801	4773	+	343.528	19.0761	GTTTTGCAACTCAGGACCCTCTCTTCTCCACTGGTAGATGTTCTCTCCCCAAGATCCCTTTCCCTATCCTTCACGCATCCAGACAGAGAAAGCCTGTATTGAGCACCCACTATGTGCCAAGCACTGGGCTAGGTGCCGAGAGATATGAATGGAGAATGGAGACTTTACAGGGAGGGGAGAGCTGAAGTGTGCACCCAGATGTGGGAGAGGAGACTGGCACAGGAAGAGCACCGGGAGTTCAGACAGGGAGAGAACTCCATTGTGGGGATCAGAGAAGGCTTACATGGGAGATGACAGGCTAATGAGCTGGGCCATAAAGGGTGGTTAGGCTCATAATGTATGGAGATGGACAGCATTCTGGTTACCTATTGCTCTGCAACAAACCACCCCAAACTTGGT…
lincRNA-BC745	Chr.X	73499166	73500921	1756	-	336.358	18.678	GATTCCTGGATGGCCAGAAAACTTGTCATTGGTCAAGAGCAACATTAAGATCTGCCTGTTACTCATACTGATGCTTCCTGCCCAGCAAGTTCATCAGAGGGCGAGGATGAATTACGGTTGCCATGAATGTCCTTGTGAGGCAGTTGGGAAGCCTTGGTAAGTTGTCAGTGGCTTTGGTGGGGTTCCCCAGTTGGTGGTAGAAAAGAGAAGGGAAACTGGTCGTGATCTGGCCCTTTCTAGCTTTCTAGCTTATTAAGTACTTACTAAGTGCCAGAGACTGTTGCAGATATTAACAAAGTCTTACCATGGAACTTTCATTCTTGTGAAGTTAGACAAAGGGATAAGTAACCAGTAAATGTATAATGTATCATAAGTGTTATATCAATTGTTTTTTCCCAT…
lincRNA-BC214	Chr.6	36107952	36111501	3550	+	335.505	18.6306	CTGCTAAATTAAGGGAGTTGCAGAGAGAGCTGCAGCTGGTGCGATTGCATTCAGGTTATTTTGGGTGAGTGATAAGCAATCAAGATATGAAACAACAGCAGGCTCGGAGACTGCGAGCTGCACAGGCAGAAATGGGCTCTTGCCTGGCTTGATGGCAAACCGTTCTGCTCCCTTTGGGAGATGGCACAGCTCTCCAGAGCTTTGACCTGACAGTGGCTAGAACCTCTCTGTTTTTATCTGAGAAACTTTGGCAGAACAAATTTCCATGTGCACAAGCTGTCGGGCACAGTGGGTCTCAAATTTCCTTGTGCACCAGGGGACTTGTTAAAATGCAGATTCCTGGGCCCCACCCCAGGGCTTGTGACTCAGCAGGTCTGCAGTTGAGACCTTAGAATGTGC…
lincRNA-BC636	Chr.19	58940945	58944479	3535	+	335.225	18.615	GATGGTCTCGATCTCCTGACCTCATGATCTGCCTGCCTCAGCTTCCCAAAGTGCTGGGATTATAGGCATGAGCCACTGTGCCCGGCCAAGAAACCTTTTCTGGAAAGCTCCAGAAGACACCAGCTCAGATCTTAGCAAGAATTGTCATACCAAAATCTAAAGCCATCAGTGGGAAAGAAAATGAAGGTACTCAAAGCCTATGTAATTCTCTCTAGAGAATGGAAAAGGGAGTATAGTCTGCTTTCCCTTAGCACAGTGAGGGAGACTGATACATATCATGAGATCTTGCCAGGTGGCAGAGATGAGACAGTATGGCAGGCAGCTTTGGACATGGCTTCCAATGATCTCTGCCCTCTGGTATTCATGCTCTTGTGTAATGCTCTCCCCTTGACTGTGGGC…
lincRNA-BC1672	Chr.1	150524261	150529626	5366	-	334.028	18.5485	TCTGTGCAGGGGAGCAGGCGAATCAGATGCCACCCCACTGCCCCGAGCCAGCCCTGCAGCCTCTCCCTCCTCCTTCCAAGTGCAGGGGTCAGAGTCTTACCCGGCTGAAGCTGGGGGACAGGGGGCTCTGGGGTGGGGTTCTCAAGGATTGGAGGAGGTGAAGAGATGACATACTGATAAAAAACGCCTGGGTTTTCCTCCTGAAAGATCATCTGGGGAGAAGAGAAGATAATGAATATGTGGGGGTGGCCAGAAGAGGATGCCACCAGCTCTCTCTCCCATCTTGACAACCACAGCTCTGCCCAGAGGGAACAGCCTCCCTCCCCAGCATTCAGCTGCCCCTGGCCCCAGGCTCACATAGACATCCACAGGCTGGGTGGTGGGGCCTTCAGCCGACAG…
lincRNA-BC1005	Chr.1	206824033	206826823	2791	+	316.007	17.5478	TAGGAACAAGAAAAGAAAATAAAAATGCCATGAGTATATTATTTAAGGAACTTTTGTTTTATCCAAAAGTAGTCATGATTGCTGTAGCATAGGCTGTGAAAAATGAGAGAGTGCAAATCTCTCTCATTTAAATGTCCACAGTGGCTTTAGTCTCCCAAGTACAAGGGCCAGATGGCAGAGAACAGCTTAAACTGAGCCTTCAGCCTCATTAATAGGAGGAAGTCTTGGTACTTTTGGTGACTAAGAAACTGGATTATTTAAAACCTTAATTATCTCCTTTACTCCTGGTTTACAGAAGGCAATAAATATACAACTCCTTTAGATCCCTCTAACTCCTGCTGAATTTTCTTTCTTTTTTTCTAAGTCTGCATCCTATCTCTTGATTCCATTGCCTGAAGA…
lincRNA-BC856	Chr.16	29450828	29453018	2191	-	305.74	16.9777	GACCAGCCTGGCCAACATGGTGAAAGTTCGCCTCTACTAAAAATAGAAAAATTAGCCAGGGGTGGTGGTGCACACCTGTAATCCTAGCTACTTTGGAGGCTGAGGTAGGAGAATTGCTTGAACCCAGGAAGTGGAGGTTGCAGTGAGCTGAGATCACACCACCGCACTCCAGCCTGGGCTACAGAACCAGACTCTGTCTCAAAAGAAAAAAAAAAAAAGAAAGAAACAAAGAAAGAAAGTAATGGATGTAATTAGGGAATAAAGTTTTTAGGAGGAAAAAGGTAAAATTTGATGTTTGCGCTTCAGTGTGCTCCATGTTGTTTGATTGGATTGCCTTGTATAATTCCATAGCTGCTTCGCTTATTACCAGTTACAGCTTATGTTTGAAGTCACAATAAA…
lincRNA-BC1206	Chr.19	9671138	9673349	2212	-	301.873	16.763	CAGTTAGAGGCCATTGTGGGGTAATGAATTGGCCTAATTTCAATATTGTCCCTCAGGGAATTAGGAGGCCTGGGAAGAGGAGGAGAGAGGGGAGAGTGGCCAGTTGGTGGAGCAGTGAGAACATAGCATTTGTTAAGTTTGCTGTCTTCGAAGGTTGTGGTTTGTGGTACCCCAAAACAATTAAAATAGGAACATCAAAGATCACAGAGCAGCCGGGCACGGTGGCTCACACCTGTAATCCCAGCACCTTGAGAGGCTGAGGTGAGTGAATCATGAGGTCAGGAGTTCGAGACCAGCCTGGCCACCATGGTGAAACCCCGTCTCTACTAAAAATACAAAAAATTAGCCGGGCATGGTGGCAGGCACCTATAGTCCCAGCTATTCAGGAGGCTGAGGCAG…
lincRNA-BC348	Chr.6	72013932	72016938	3007	+	296.461	16.4625	TAGTTCCCATAATATGCCAGTTTTTGCTTTCCTAGTGTTCTGTGAGTATTAGGATTTGGCAATCTGCTTTTGCATTTCAATTTCTGTTTTACATGCAAGAAAAACATGGACACTCTTACGTGGTGCTTGTAGCTGTGTCTCCGTAGAGCTCAGTAAATAGTTCTACAGGGTTTAGAGGATGAGAAGCGATTGTCAAATTAGGCTGAATTGTAGAACACAAATAATTTAATTCAAAATAACTTACCAATTTTATATACATGATAAAGTATTCAGACAACTTTCTAAATGCATAATAGTAAAAGATTGTGACCAGATATTATGATATTAATAAAGTTACCAGATACTAAAATCAATGAATGTAATTTGAATTACTTAGAAATTGTATATTAGAGCCCTTAT…
lincRNA-BC973	Chr.19	36759359	36761289	1931	-	296.286	16.4528	ACGCGGACCGCCACGAGGTTTCTCCCTGATGGACGGGGAAGTCTTCTTTGTGGAAGACACTGAGCCACACTAAGAAGCCGCCAGGCTTCTCAGAGACGGGGCAGACACAGCAAGAGGGAGGTCAGAGCAGAGGCCAGAGCCCAGGCAGGATACGGGGGGGCCATGCCACCACCACCGGCATCCGGGGAGGAGTGTCAAACGGGTGACTCAGCCAGGAAGGCCAGCCTTTGAGAGACAGACATGCTTGCCCCATCCCCTTGCCGGCTTCCTTCTCCGTCCCTGCGTCGAGCTGTGGCTACATTTCTCGATGAGGGCAGAGGGCGACAGGCGTGACAACCACCTTCTTGAAGCTCTGCGGGCACCCTCCTGCGGGTGGACGATGAGCGCCTGGGAGGCCGT…
lincRNA-BC850	Chr.10	12871773	12875016	3244	+	292.8	16.2592	GTCTCCAAGGCTAAGAGTGCCCTTCACCTCTACTCCTTCTGTTTCTCTCCCCTTCCCCAGGAGGAGGGGCCCCTCAGTTCTGCGAGGCTCTCTTCTCTGCGGGGGACTTTGGTAGAGAATCTGCACAGAGCCTTTGCTGGCAACCCATCCAGCAGAACCCACACCCACCAGAGACCCTAGAGGCCTCTTGCCATCAGCAACCAGAAATAAGCCTGCTCCCCCGAGACGCAGGGCTCAGCTTCACAGGCCAGACTTGCTGTGAGTGAGATGCCCACACTGCAGAGATGCAGGACCCTCCCTTGCAAAAGGAACCAGCTGCCATGTTGCTGAAAGTGGGCCCACACACAACCCTCATTTCTCACGAGAGCTAACAGATGAAAGCTCAGCTATGCAGTGTTA…
lincRNA-BC1000	Chr.7	102176234	102178258	2025	-	285.979	15.8804	AGGATCCTAGAGAAATTGTCACCTGGGGCAGGACAGGCCTCTCTGCCAGCCTTACTGTCCCTATCTGTAAAATGAGGATGGTAACCCTGAACCCACAAGGCCACAGTAAGGCTAAACCAAGGTGAACATGCCTTGGGAACTGTGAAGACTGTGGACCCAAAGCCGGTTGCGGTGGCTCAGGCCTGTAATCCCAGCACTTTGGGAGGCTGAGGCAGGAGGATCACTTGAGCCCAGGAGTTCGAGACCAGCCTGGGCAACATGGTGAAACCCCATCTCTACAAAAATGACAAAAAATTAGCTGGGCTTGTTGGCGGACTGTGGACCTGAGATAGGTGCTCCTCTTGTCCTGCCCAGACAGCCTCCTGGTAACCAAAGGCCACGGGGCAGCATGGCTGGCAC…
lincRNA-BC763	Chr.5	177575512	177578366	2855	+	285.24	15.8394	AGAACGGAATGCCGTTGTTTTATAACTTTGAACAAATGTATTTACTGCCCTTCTCATTTCTCCTGGCCAACCTTTAGCCTCACTGACAAATTATGACCACATGTCTACCACACACAGGGACTGGGCACGGCCTGGTGGCTGCCGCAAACAAAAACATGGCCAGCAGGTATCCAGTGTCCAGGCAGGAAGAACACAACTTGCATCCCTGACTGCGGGGAGCTTAGATGTCAGACCCCGGGCAAGGTGCTTTTACATATACCCATACCAGATCTTACTAACTCCATAGGAGAAATCCGTGTAATGGGATTCAGGAAAATGAAGTAACTTGCACAACAGGGCTCACAGCTTAGAAAGGAGAGAGCTTGGAGTTTTAACCAGATCTGACCCTCAAGCCCAAGC…
lincRNA-BC1067	Chr.17	8055787	8059454	3668	-	284.962	15.8239	TCTAGAGGGACGGGGTGGGAGTTAGTGACATCAGATCCCTCGCCCCCGTGGAGTCCCTGGACACTTGACTGCCCGGGGGGAAGGGCTCGGAAGCCCTCTGCGACCTGAGGGAGCTCCCTCTCAGGTCGGGACTGAAGGAGCCCCTGCTCCCAGGGTGTTTGGGTGGTCTCCTTAAACACTTGAAAGAGGCAGAGGTTCGGAGGCCGGAGGGAGGCCCTGGTAGGGCAAGTCGGAGGGTACCAAAGGGTTGGCATGCTGATATGAGAAAGGATGGTGTTTTAATTTGTGAGACCCAGAGCTAGTCACATTACGGCTCCGGGCGTCTTTCTCATGTTAAGCGGAAGGGTTTAGGCCTCAGAGTCGTCCTTGAGAATAGACGTGGGGTAGCAACTATTGAGT…
lincRNA-BC743	Chr.X	73489929	73492718	2790	-	283.248	15.7288	TGGTTTATTCTCCACTTGCATTTTATAATAGGAAGATAAATATATTTTTTATAGTTCATAATTCCTTTATACTTTTTATTATTTTTTTAAATACAAATCTTTCCCATTGGGAACCTTTTTGGTGTGTGGTATGTAACTGATTTTTCTAAATGTTCAGCACATTCAGGGTTTGGGGGGTTGTAGTAAGGGTACTTGTGGAGCTCTCAACAGCAGGACTTTAAAAATCTTTTCTCCAGTGCTCTGCTTTTAACATGACTTAAATATTCTCTCAGCCTGTTTCAGTTTTCCTGCCATTGGCTTATGCTATCTTCTATGAGGGGAGTTAGCAAACTTTTTCTATAAAAAGCCCAGTGGTAAATATTTTAGGTTTTGTGGGCCATATGGTTTCTGCTCTTGTAG…
lincRNA-BC1294	Chr.7	72465229	72468823	3595	-	278.213	15.4491	ACTGGGAGGGTCTGACAAGCCTGCTGCTGGAGAAGGACCAGAGCACGTGCCACATGGAGCCAGGGCCAGGGACCTTCCACCTCCTAGGGTGAAACCAGGAGAGATTGCTTGCTTCACTTGTACAAGGCAGGAACGGTGGCATGGGGTGGGGGAAACTTGGAGTTGGAAGGTGGCTAATCTTTGATTCTATGTTTTTGATCCTCCTGGCACTCCAGACCTGGGTGATGTGCAGGAGAGCACACTGATAGAAATCCTTGTGTCCAGTGCCCAGCAACTCCTGCCTCAGCCTCCCGAGCAGCTGGGACTACAGGCGCCCGCCACCACGCCTGGCTAACTTTTTTGTATTTTTAGTAGAGACGGGTTTTCACCGTGTTAGCCAGGATGGTCTTGATCTCTTGA…
lincRNA-BC602	Chr.20	3908950	3911880	2931	-	277.095	15.3871	TTTGTGTGTTTCTTAAGCAGCTCAAAGATAGAATGTTGCTGGTCTGCTATGGGTTAGTGGAGCATAACTCAGCCCCAACTGGACTCCACGGGTGGCTGAACCATTAGTAGTTGCTAGGGGTACAACTGAATTCAACTGCCTTCAGAAACAGGGAACAAAACCAGCCTGACTTGATTCCTGGTTGGGTCAGTATCAGACACTAGGAAGTTGACATCTGCTGCTTTTCTTTGCCACGTGTGATTTGGTTAGGCCTGTCCCTGGCAGATAAGGTCCTTGAAGCCTATGCTTGCCTAGCCAGGGAAGGCAGGACAGAAATGGCCAAATAGGGGCAGGTGGCCCCTGGGAAGGTCTGAGCTGAGGGATACAGGGGACCTCCCACCATTGCCGGATACCCTGTTC…
lincRNA-BC2053	Chr.1	65529952	65532608	2657	-	272.907	15.1545	GTGTGTGTGTAAATGTTGCGCACTCGCTTTTCCCCCGCCCCCGCCCGCGTCCAGGGTGCTGGCGTGGGTCCCTTGCCGTCCGGCGGCGACTGTAAATAGAGCCTGGATGTTGTTTACATGAAGGATCCGGCGGGAGGAGTCTAAGAGGAGGAGGCGGCGGTGCCGGAGGAGGAGGAGGAGGGAGGGAGAAGAGAGGAAGACCGGAGTCCCCGCGGCGGCGGCGGTCCGGAGAGAGGGCGAGCCCCGCGCGGCGCCGGGGACCGGGCGCTACCACGAGGCCGGGACGCTGGAGTCTGGGGTAGGAGGGAGAACGGGCACGGGGCGGGAAGAGGGGTCCGTCAGTGGCATTTTTAGCTTGCACCCTGCCACGCAGATTCTCCCCGGCCGGAGGGGAGGAGG…
lincRNA-BC1746	Chr.2	96494259	96496661	2403	-	269.358	14.9574	CAGATTTTGCAACTTATAAGGAAAGGACTTATATCTTATTCAGTCTTTGTGTGTCTAAACTATCTTCACCTGTAAAATGAGTATAATGAAGTACTTTATAGAGTTGTACATGTTATATGTAAAAATATAGCAGTGAGGGGGCAGTGGACTGGCCAAGATGGCCGAGTTGAAGCAGCTAGTGTGTTTGGCTCTCACAGAGAGGAACACAAGGGGAGAGTCAATACTGCACCTTCAACTGAAACATCCAGGTACTCACATTGGGACTAACCAAGGAAACAACTTGACCCAGGGAGAATGAAGAAAAGAAAGGCAAAATGACAGCCCACCTGGGAGTACCACAGAGCCAGTGGAACCTCCCTCACCCAGGGAAGCAGTGAGTGAATGTGTGACCCTGGAAAC…
lincRNA-BC635	Chr.3	170111954	170113920	1967	+	266.594	14.804	TCCCAGGCTGGAGTTCAGTGGTGCAATCTCGGCTCACTGCAAGCTCTGCCTCCTGGGTTCAAGCCATTCTCCTGCCTCAGCCTCCCGAGTAGCTGGGACTACAGGCACCCACCACCACTCCCGGCTAATTTTTAGAAACAAATATTTAAAATGACATATTCTCCCAATACAATCTATTTAGATCTGGAGAAGGAAAAATCAGATATTTATGATATAGTTTTATTTTAATTTTGAATTATTTGTGTCACAGCTCAGCTTTTTGGAAGACAAACTCAAACACCTATAATTTCATTTATATTTCTAATTCACTTGGAACCTTTCTGCTTTATGTTACCTAGAAAATGATAATTTGTTTAACCCAAAACTTCTAAAATAAATTGCTTAATCCTTGAAATATGT…
lincRNA-BC677	Chr.1	143283231	143284203	973	+	258.005	14.327	TTTGGCGGACTCTGCGTGGACTTGGAGCTCACAGCGTCTTGCGACTTGGAAGCGGATTCAGAGGACAGGACAGAACACTTGGGCAAGTGAATCTCTGTCTGTCTGTCTGTCTGTCTGTCTCATTGGTTGGTTGATTTCCATTTTCTTAAGGGGCACATACCTCACACCGCACACACACAAACACACACCGCACACACAAACACACACACACACACACGCGCACACACACACTCCTTCCTTCTGCGAGTTAGAAAATTGGTACGGGCCCCTGGGAGCTGCAGGTTTCCTAATCATGTCTGCACCTAAGAACAGTAGGGTCTTGTCTGGCTCTTCTTATGAACGGTCCCCCAGCTGGGACTCCCCAAGGTCCATGCGAGCCTCACCCAGCTTCTCCCTCTC…
lincRNA-BC8471	Chr.17	45129243	45131996	2754	-	255.127	14.1672	TGATGGTATTGTTTATGCTATGTGTTTTTGCAGGAGGCCTGAGGTGGGCTGGGTTCTCCTCCTATGGCAGGGCTTCACTCTCCTCCTCCTTCTCTGTTGGGGCTTCACTGTCCCTGGGATAAGAATAACAATGCCAAGGTTTTCATTCTTGAAAGGAGCAATTAAGCGTCTCACCCCCTCCTCATTTTAGATGGGAACTGTGAGGGTCCCGTCATTTACCCAGGGTCCCTGTTGAGGATCTTGTCCTCATTAGATGACTTCTTGTGCAGCTTCCATGCGTGATTCTTTACTCTTGTGGCACTGAGAGGTTTGTACATGTCTTTAAGCCAGAGCGGCTTTCTGAATGAAAAAAGTCCATCCTAGAAGATAGAAAGGGAAATATTAATTTTGCATGTCCTC…
lincRNA-BC1136	Chr.7	89204595	89208744	4150	-	255.109	14.1662	CTGTTCATCACTTTGCCCACTTTTTAATGGAGTTGTTTGTTTTTTTCTTGTAAATTTGTTTAAGTTCCTTATAGATGCTGGATATTTGACCTTTGTTAGATGCATAGTTTGCAGAAAGTTTTTCCCATTCTGTAAGTTTTCTGTTCAATCGTTGATAGTTTATTTTGCCATGCAGAAGATCTTCTTTTGTTTAATTTGATCCCATTTGTCAATTTTTGCATTTGTTGCAATTGCTTTTGGCATCTTCGTCATGAAATCTTTGCCCGTTCCTATGTCCTGAATGGTATTGCTTATATTTTCTTCCAGGGTTTTTATAGTTTTAGGTTTTACACTTAAGTCTTTAATCCATCTTGAGTTAATTTTTGTGTATGGTGTAATGAAGGGGTGCAGTTTCAATCT…
lincRNA-BC726	Chr.17	62778160	62780864	2705	-	254.736	14.1455	CTAGAGGCAGCGGGTGGCTGTTGGGCAGGCCACTGCTGGGACAGGGCCTGTGGGCCCACCCAGTGCCTTTCCTGGCCCTCACTGCCAGTGCCAAACCGCCCCTCAGCAGGGCAGGGCCAGTCCTGGTGACCCCACTTCCTCTCTGTCTCCTCTTTACTCCCCACCCCAGTGCGTCTCACCTGCTGAGCCCACCCCTTTCTCAGCGTCAGAGCCCCTAGCTCTTCTCTAGCCTGGGGCCTTGGCCCCATTAGGAGAAGGAGAAATGACTGGAAACCAGCACTTTCAGCACTATGAGCCCTCCTCGGTTTAGGGAGGGTCGCCGTCTTGCCCACCCCCAATCCCCGTGCCCTCCTCACCCCTCTACAGACAGGGGCACTGCTGCAGATGCTCCAGGCCCAC…
lincRNA-BC1025	Chr.9	37776016	37779238	3223	-	254.041	14.1069	GATTAGGTGAACAGTTCCTTAGGAATTAAATTGTGAAGGGGAGGGGACACAGCAGAGAAGTAATCTGTTGGTTCTTTTGAGATATTGAATACATGTCCCAAATTTGCTAGCTGCTTAACTAGCAAGTTAACCCAAACTGTCAGAGTAACTGAAGCAAATATGTCCAACTGGGACATAAGGAACATGAGATTTGTGTAATAAGTAGGTTATCTAACGTGTTCATGTGTCTAACACTTTCTAGCTATTTTCAAGACAGACTTAATCAATACTGTGTTTGCTTTCCAATTTAATCTGTTACAAATACATATGAAGAATCTAGTTGGTACAGGCTCAGGGAGGATAGAAAGATAGGTACACAGATTTGTCCTGTTAGGATCCTACCATTAGGAAGGATTAGGA…
lincRNA-BC610	Chr.17	81052744	81055820	3077	+	249.729	13.8674	GACGGAAGTTTTGGAGCCAAATAATACGTTTTTTATTTTCATTTTATTTTTAAAGGATGAGCTTTGGTCCTTTTCAGGCCGCCGGTTGTTTCCGTTCCCGAGAATAAAGACGAGGATCCGACCAGCCAGAAGCCGGAGTCTGTCTTTCGCCAGGTCCGGTGCCCACGGCCCGTGTTCAGGGCCTCGCTGGACGTACCCCAGGGCGCCACCCTGCCTCGGCAGACACGCTTGCTCCGCCCGGCGACTGTCCCTCAGCGCCTGCTGCTGCATTTCCATTAATGCAGGTCCTGCCCTGTGGCCCCAGCCTGCCCACAGTGCAGGGGCCCACAGCTAGTCTCTAGACGCCCAGGAGCTGGTCTGAACCCAGGTTGGTGACCCCATGTCCCCAAAGGATGCGGC…
lincRNA-BC483	Chr.14	95879845	95883727	3883	-	248.806	13.8162	AGATGTAATGAAAGGCCTCTGAGCTGCAACGTGGAAGAGCGCCATAGACCCTCACTTGGTGCCCAGCGACTCTTGCTTTATGCGTAATGAGAACAAGTATGCTTGTCTAGTTTTAACAACCACAAAGAGTAGCTGCCACGTGTCAGAAGTAGAAATGGCAATGACCAGAGGCAGGTTCAATGATAGCAGTGACAAGTGACAGAGTGATATCGAGGGAGAAAAAGAAGAGCTGCAGAGAGCAGATCCCCGAACTAAGAAAGCACAGCTGTGTGGAGGCATTGCATGCCGGAGCCCTAACCCCAGCTCTCAGCGGCTTCTGATCACACAGACCTATGAGGACTGTCCCTGGTGATGACACCGAGCCCCCATGAAACGGTGAGATCCTGCTCTGTGTGTTTC…
lincRNA-BC8470	Chr.15	52970852	52971916	1065	-	247.058	13.7191	CCTTTGGATGACATCTCCCCAGTTACCCTGCGCTCTAATAGCGCAGCTCCGATTCCTGGTCTCAGAATCCAGGCGCGCCTCTGCCGGCTGGGAGCGCAACCGAAGTGCCTGGGACGTCTCGGGCTTCCGGGACTCTGCTGGTGTCTCCCAGCCGCCATCTCCAGCGCCCTCGCACCCGCCGGGCACCTGCACCGAAAACCCGGCCCCAAACTAGCGCCCCGGGGCGAGCGGCGGCATTGCCATAGTAACCGGGCGCCAGGGCCGCGGAGGCCGCCGGGGAGGAAGTGACGACCGGGGTGGGTTGGCTGTTGTTGGGACACGTGACCTAGGCAGTGTTTTGACAGGGCAAACAGCAGAGAAAGAACTGGCCGAGCGAGGGGGACGGGGAGCCGGGGCGCC…
lincRNA-BC649	Chr.1	119699115	119702241	3127	+	245.961	13.6582	TCAGGACCCTCAGCTGCAGGTCTGTTGGAGTTTGCTGGAGGTCTACTCCAGACCTTGTTTGCCTGGGTATCAGCAGCGGTGGCTGGAGAACAGCAGATATTGGTTAACTGCAAATGTTGCTGCCTGATCGTTCCTCTGGAAGTTTTGTCTCAGAGGAGTACCTGGCCGTGTGAGGTGTCAGTCCGCCCCTACTGGGGAGTGCCTCCCAGTTAGGCTACTTGGGGGTCAGGGACCCACTTGAGGAGGCAGTCTGCCCGTTCTCAGATCTCAAGCTGCATGCTGGGAGAACCACTACTCTCTTCAAAGCTGTCAGACAGGGACATTTAAGTCTGCAGAGGCTATTGCTGTCTTTTGTTTGTCTGTGCCCTGCCCCCAGAGGTGGAGCCTACAGAGGCAGGC…
lincRNA-BC376	Chr.20	49505635	49506877	1243	-	244.004	13.5495	TTTGCTTTATTACACATGACAGTCCTGTGTGTCCATTATATCTTTTGCCATTTAATGCCATAACTCTTTCATCAGAGATGGCAGCCACAGTCACAGAGGAAACTTGTGGAAAACCCAAGATCTGTCATCTGCAAATAGAATGCTTTCTCTTGAGGCACCTGGTACAAAATCTGTTTTTCTTTTTTTTTTTTTTTTTTTTTTTTTTTTTTAACTGAAAAACAAACACCCTTGAGTTTTTCAGTTCACCTTTTGTTAAGGAGCAGAGCCTGCATATATATGTAAATGTCTCAATGATAAAAAAAAAAATGTAAACATGGATTGGCATTAATTTGCAAGCAGAATCTTAATAGCCTGATGGGTTTTTTGTTTGTTTTTTCTTCTAGATGAAGTTAAACGTTC…
lincRNA-BC291	Chr.19	3121851	3123471	1621	+	243.11	13.4999	TTTTTTGAGGAAAAAGAACGCCTGACTCACAGGTTGAAGAAACACCCTGGGCCCTCTCTCATGGCCGGGTTCCCCGTCCCTCTGCAGAGGCTGGGAAGGGTCCCCGGGCTGGAGCCACGGGGGCTTCTCTGGGCTGTGCCTCCGGGGCCAACACTGGCTGCTTGGGGCTGCCCGGGGACTCCAGAGGGCTGCACGGCCACCCTGCCCTGGCTAGAGCGCACCCCACCGGAGCCCACGTGGGCTGGGCGGCTGGAGGGATGGTCCCCCGGTGACACTGGGAGAAAGGCCACTTGGATGGGGGCGTTTCTGTTTTGTTCCGCTTTGTGATGTCACCAATTTGGAAACAGCGAGGGTGGGTGGGGACTTTTACAGAATATTCTCAGGTGTGTACCCGAGAGG…
lincRNA-BC647	Chr.X	93746771	93749321	2551	-	242.775	13.4813	AGTTTCCAAGGCCAATATCAGAGCCCCAGTCTCAGCTCTTGGAGTGCTAGCAAACCCAGATTGAGTGATTGAATTATGTGGTCCCTACCAGACTGCTGCTTTTCCATATTTACCAGAACCATCAGTAAACAGTGTTAAAGCATTAGGTATGGGGGAGTGAACTATTTTTGTGAACAAGATTACCAGAGTATGAGATAAGAAATTAAGGATTTTATCAGCAGGGAGGACATGTTTTATTTGTCCTGTGTAATCAGAGAAAGCTATTTGCAGATCGATAGATACTGGCAATACTGCTTCGAATTGTGTTTTACTTAAAGGAATCCTGATGACATCAGGGTCATAACCTAGTAACTGATTGCATCATTTGTGGCCTGAATAGATGACTTTAGTAAGTAACCA…
lincRNA-BC3110	Chr.19	37817043	37821304	4262	+	242.253	13.4523	CATTCTTTCTTTTATACTGAGTATTCAGAATTTTTTTAAAATGTGTTTTCCACTTACAGCATTTCTCAGGTTGGACTAGCCATCTTTCAAGTGCTCAGCAGCCACATGTGGCAAGTGCCTGCCTTATTGGACAGCACAGCTCTGGAGGGTGATTTTATGTACATCCCCACTGCTCTCTCTGCCTCCTTTATTCCCATCTACCCCACACCCCTGCAGTCTGTGACTATCGTGTCCCTCCTCTCTTCCTGTCTCTTGTAATCCTTTAATATGGAGAATTATTTCCAATTCCTTAACATCCTGCCTGATTTTTTTCTGTCTTACATTCAAGGGTCACAGTTTTCCTCTCACCCTCATTTCAGTCTTTTCCCATAACATGTGACGTGCCTTTTTGTCTTGGTT…
lincRNA-BC511	Chr.11	117157027	117160295	3269	+	240.246	13.3409	TTGTACTTCTTAATTTTAGGTTTTATACCTGGGAAAGCTGTGACTCTATTAGAGCTTTGAATCTTTTCCTATCCTTTTATCTTTACTCCTACAGGGAATGGCCTCAGCTCCCTTCTCTTTTAGAATTAAACAAGTAAAAACTAAGAGTTAACTTTTTAAAAAAACTGACTCCAGGGAAAGGACATTATTATATTACCAATAGCTGATTTTTTTTTCCATTCTGGGACCTAAAATGCTTACAGGTACTAGCAGTACATGTCGGATAGCAAAGACTTTTCCTTTCAGACCCAACTAAATGATCTCCTTTCTGCCTTTGATACTCTTTTCCTTCTTTGTCTTTCATCCTTGCCTATCACCTCACAGATGGATTCTTCCTCATTTCTCTTGCCTCACTTGCCC…
lincRNA-BC191	Chr.10	37667800	37671265	3466	+	239.331	13.29	GGTTCACATTATACTGAAATAAGGTCCTGGCCAGACAGCACCATATAGTTAATTGAGGTGTTTGGGAGATACTCAAATGGGTGTTAATATTTCCCAGGCAATATTTTCAAGGCTCAGAGCCTCTATTCAAAAGATAACTGAAAGGCTAGCAAAGGGTATTGCAAAGGTATATTCTGATTTCTGACAGGAAGATCGATGGATGGACAGTGAGAGTATAAAGACCTTAGGGTTTGGGGTTCTGATTTGGCCTTGGTCTGTTGAATGATTGATTCATTCATTCAACAAATATTTATACAACACCCACAGGGGGCAGGCATTGTGCTGACTGTGGAAGATCACAGAGAGTGTGTCAGAGTGAAATTGACTTTGGAACTGTCTTTGGTGAGTCCACACCTTATT…
lincRNA-BC232	Chr.2	46865442	46869053	3612	+	237.564	13.1919	GCCTGCTATTCAGTATCAGAAAATACTTTCCAAATATCCCAGTTTTCTAGCTGCTTAGGGCAGGAAGGTAAATCTGGTCCCTCACAGTCAGTCATGGCCATAAGTGGAAATCGATTATAGTTTAAAATTTTAAAGTTTTCATCTTCCTGCAGAGTCTCTATTACTCCAAGTTGCTGTGTTCTGTTTGTTTAGCAATCTGTTGTTGGAGGTTTTCCTCAGATATCTGGTCATTTCTTGTTGTCCGCTCTTTCTTTTCTTTTTTTCTTTCTTTTTCAGGTCTTACTCTCTCACCTAGGCTGGAGTGCAGTGGCACACTCATGGCTCACTGCAGCCTCAACTTCCCCATCTCAGGTGATCCTCCCACCTCAGCCTCCCAAGTAGCTGGGATTACAGGTGCAT…
lincRNA-BC1363	Chr.4	765237	768426	3190	-	236.116	13.1115	GCGTCTGGAGTTATTCATTCTTCCCACTGCGTCTGTGGTCTCGATGGCTCAGGAGTGAAGCTGCAGACCTTCACGATGAGTGTTACAGCTTTTAAGGCGGCGCGTCTGGAGTTGTTCATTCTTCCCACTGGGTTCGTGGTCTCGATGGCTTCAGGAGTGAAGCTGCAGACCTTTGCGGTGTTACAGCTCATAAAGGCAGTGTGGACCCAAAGAGTGAGCAGCAGCAAGATTTATTGCAAAGAGCAAAAGAACAAAGCTTCCACAGTGTGGAAGGGGACAGGACCAGGTTGCCACTGCTGGCTCGGGCAGCCTGCTTTTATTCTCTTATCTGGCCCCACCCACATCCTGCTGATTGGTCCATTTTACAGAGAGCTGATTGGTCCATTTTACAGAGAGCTG…
lincRNA-BC544	Chr.19	57933606	57936502	2897	+	235.079	13.0539	GTGAGTGGTAAGTGAATGTGAAGGCCTAGGTTGTTACTGTGCTGTAGACTTTATAGACATTGTGTACTTAGACGACAATACATTTTTATTTTTATTATTATTTTTGAGACAGAATCTTGCTCTGTTGCCCAGACTAGAGTGCAGTGGTGCAATCTTGGCTTCCTGCAACCTCCTCCACCTCCTGGTTCAAGCAGTTCTGCCTCAGCTTCCCAAGTGTCTGGGATTACAGGCATGCACCACCATGCCCCGCTAATTTTTGTATTTTTAGTAGAGAACGGGGTCTTACCATGTTGGCCAGGCTGGTCTCAAACTCCCGACCTCAAGTGAGCCACTCGCTTTGGCCTCCCAAAGTGCTGGGATTACAGGCATGAGCCACCGTGCCCGGCTGGACAAAATTAA…
lincRNA-BC269	Chr.5	69216920	69219111	2192	+	234.083	12.9986	AGAGTCTGCTATAGTGAGATGGAAATGGCTAGCTTGCCTTTTTCTTGTCTATTTCATAGCCAAGGATGAAGGAAAAACTGGACCTCATTATGGATTTACTTTTGGGATACACTCATTATTCCAGAGGAGGGTAAAAGGCTGAGAAGCTTAAGGTATTTCAGTCTGTTTTATGTTACTCATTTGCGAAAAGCAGGCTCATCGAATACAGGTGAGTTTCAACGCGTCTTGAATATGGCAGCATTTAAAAGTCTTCAGACCAGGCATGGTGGCTCATGCCTGTCATCCCAGCACTTTGGGAGGCCAAGGTGGGAGGATTGCTTGAGGCCAGGAGTTCGAGACCAGCCTGTTCAGCATAGCAGGACCCCCATCTCTACAAAAACTAAACAGATTAGCTAGGTG…
lincRNA-BC812	Chr.11	77312505	77314509	2005	-	230.615	12.806	TTTAGGTATTCTTAGTCTGTGATCTTCCTTTGCAGAATCACCTGGCATATTTTAGACTATAATCATAAATCATAATATGCCACTTACTATAAAAAAAAAGACAGAGGACATTAAAGTTTGAACCCAGTGCTTTTCCTATAGACTATAAAATGGACACTGAAAGTTAATGTGCTCTATTATTATTCCTACCGTTTTATAAAATAGATTTGGCTGCCCTGAACATTTGTCAATTTAAATGAATGAATAATAATAAAAGTAAAATGAAAATACAGTTAAATAGATACAATGACCCAAGATCCTCTTGAGTACAAGCATAACTTTGTATTGAAAAGGTAAAATGGACCAATAGACCAAAGCTTTATCATTGGTTCTATTTTTACTTGTCAACAGAGCCCTTAA…
lincRNA-BC1492	Chr.7	26226230	26229171	2942	-	230.522	12.8009	TGTTTGAAATAGCTGAGTTCGTCAATTAAAGACGTACAAATATCCCAACTTTAAGAAAATTTTGAAGGTTTAAAAATGTGTGGATGTACAAAGACGTTGAACTTTGAAATACATCAGGTTGATATGCATAACCTCAAAATACCAACTCCTATCCAGCCAAGGTCAAGGGAATATCACACAAATAGGGGAGAATTAGGTAATTGCACAATAGACTGAAATGAACTGATTGAAGGAGGGTTTACTGAAGCATGGGGGTAATGTTGGATATTCAACATAGGCTTATTTCCTGTGTGTATATGTTGTGTTGAGCTGTTTCTCTTGTAGAAATTGAAGTTTAAGGTAGTTCTTGTGTAGCTTTGAGACAGTGCCCTAAATGAAGAAAGGCTGCTTTTTGGCCAA…
lincRNA-BC1012	Chr.5	141231175	141232053	879	-	228.58	12.693	TCAGGGTATGGCCCTTGCTTGACTTAGTCTAAGCTTGGGGAGGTGGTCCAAGATTGCGAGCGGTGGGTACAGGCTGCGGGGTCGTCTGGTGCCTTTGGGAGCTGTGCTGCTGGGGTCTTGACTCTTGTACCCCAGAGACCCCACCCCCACCCCGGAAAAGCCAGGGGCCTGAAGAATCACCCTATTTATCTGCCCCTTACCCCCAACTTGGCTTGGGGTGACAGTGCTAGGAAGGAGAGCATTGTTAGGCTGGTAGCCCTGGCATACGAAGCCCTTCTACAGAGGGGAAGGGGTAGAATGGGATGGGGTGGCAGCAGCCAGGTCTAGGGGTTGGCCAAAGGCTCCTTTCCCTTGGGGAGGCCCAGGAGATGGGCTTGGGGCTTGTTAAAGAGACAGCCC…
lincRNA-BC377	Chr.16	83949807	83952000	2194	+	227.876	12.6539	GGTCGTCTTTAAGATTAGAGACCTGGGAAGGCTGGAATCAGCCAGCCAGCCTACGGGGAGTTTGGGATGAAGGAGCCTGGGGTGTGTTGGATGAGAACAAAGGTGAAGGAAGGGGCAGTCATTGTGCTTGTGGGAGGAAGGCAGTTGTGTTTGTGTGTGTATGTGTGTATCAGTGCACATCTGTGTGCATGTGCACGAGCGTCTCTGTGTGGATCAGTGCACGTCTGTGCGTGTGCACGAGCGTCTGTGGATCAGTGCACGTCTGTGTGCGTGTGCACGAGCGTCTCTGTGTGTATCAGTGCATGTCTGTGTACGTGTGCACGAGCATCTCTGGATCAGTGCACGTCTGTGTGCATGTGCCCGAGCGTCTCTGTGTGGATCAGTGCACGTCTGTGTGCG…
lincRNA-BC786	Chr.16	31468820	31470954	2135	-	227.134	12.6127	CGTTGGTCGCTGGGTCCTTTTCCCCACCCAGAGCCTCCCCGGCCGCCGCCGCGAGCTGCGCGAGGCAGAACGAGAGCGAGTCCGTGAGGGTTGGCTTCGCAGCCGCCATCTTGGCTCGGGCCTCAGACTCCGCCCCGCTTCTCGCCGCTGATCCCAGGGAGCGGAACTGGAAGACAGGGAAATCGTCGGGCACCGCCTCGCTGACGCTGTTTAGCGCCACCGCAGTGATGCAAGTCGGAAGTTGTAGTTCTCGACCCCGGAAGTCTGTCCTTGCACACGAGGCGCGGCAGTACCTTAATCGCAGCGCATCCTGGGACGTGCGGGCGGTGCATGAGGGAGATGTGGTCCGCGTCGAGCTTCTCACGCCTACCTCGGGAAGCGCTGGAAACTCTTCCAGGG…
lincRNA-BC789	Chr.15	65735617	65737794	2178	-	225.047	12.4968	TCAGGTGCTAATTGAGATCTGCCCTGTTAGAGTCTTGGGGTGCTAGATTGGTCACATTGACACCAGTGGCAGGGAAGGCATCTATGAGTTTGATGCTTTTTATCACACACTTCAGTGTTTAGAAAGTTATTACCAATACTTTTAAACAACACTCCAAGAAAATTTGCTATATTTCTTTCTCATCACTACAGAGAGAGTAGATTTCCCCATAGAGAGCACAGCCTCCATTAGTAAGGTTGGTGACTATTGGTAAGAGGTGGACTTCATTGACACCAAGTGGGAGGTAGGGAAAGCCCAGAAATGGCAGGATGATATGGTGGTTCTGTCGTTGGGAAAGGTATTGGGTTTTGCTGTTTGTATTTATACTGTATAATAGATACCACGCTTTTTCTTATTATC…
lincRNA-BC731	Chr.X	73443646	73446095	2450	-	223.889	12.4325	ATTTTACCTTGAAATAGTTGGCTTCAGATTAATATCAACTTAGTTTCAATAGCATAGGAAATTTGCTTCACTATATTTCCATTTTCTCCCCGTCCTTTGTGCTATTATTACTATACCAATTAGATCTCTACACAATATAGGCATATCAACACATTTTGTAATTATTTCCTTATCCAGTTGTCTTTTAATATAGATCTGTGAAGAAAAGTATTACACAAATAGATCTATTCTGTTTTTTATAATTATTTAATTACCTTTGGTGGTGCTGTTTATTTTTCATGCATTTGAGTTACTGTCTAGTATTCATTCATTTCTCTCTGAATCACTCCCTTTAGTATTGCTTGTAGGGCAGGTCTGCTAGCATTGAATTCTTTTAATTTTTGTGACTCTTCAAATGCC…
lincRNA-BC512	Chr.X	115055429	115059090	3662	-	223.429	12.407	CATGATTCTGTTGGTAGCCATGTCTGGATAGGGCTAGCATAAATCTCTGCAAAGGATCCCCACCCTGAGGTTACAGCCATTTTACCACCTGCCCCTTTACTGGCTGCAGTGCCTGCTCCTGAGAGTGCCATACTTCTGGCAGAAGCCTGTTTTTAGTGCTGTGTGTCCCACACCAAAGAGAGCTAGTGCCTAGATCCCTGCCTTTGCAGAGTTCTTCTTGGCCACCTTCCTTCAAAGTCCCAGGAGCCTCAGGGCAATGAGCAGGAATTGGCCTTGCTTCCCATTCACCCCTGGCTCTCCCAAGTCTGAACCTGTGTTTATCCAGGTAGCTGGGAATCAAGAAGGGCCAGGAGTCCATGCCAGAATCTAACCACTGTAGGGTTCTGTCATCATCCTTCC…
lincRNA-BC980	Chr.16	11018927	11020016	1090	+	220.737	12.2575	GTTGGGCTGGTGTCACCTGAAGACTCATTCTTCTGTACGTCTGACAGGCAATGCTGGCTGTTGGCTGGGGGCCTCAGTGCCACTACGGAATAGTTGGCTAGGACCCCTCCATGTGGGCTAGTTGGGCTTCCTCATAGTATGGTGGCTGGGTTGGAGGGTGTCCCAAAAAGAAAGGAGGGGATAGAGAGAGACCACTTTTCATAACCTAGCCTTAGAAGTCACACAGTATTACTTCTGCTACATATATATGTTTTAAGAGGCAGGGTCTCACTCTGTCGCCCAGTCTGGAATGCAGTGGTATGATCACGGCTCACTGCAGCCTCAACCTCCTGGGCTAAGTGATCCTCCCACCTCAGCCTCCCGAATAGCTGGGACTACAGGTGTGAGTCACCAAGCCCA…
lincRNA-BC197	Chr.10	37651089	37654748	3660	+	217.491	12.0772	TTGCATCCTTGATTTGCTTATCAGCTTTTATTTTATTAGGGTATATAAAACCTACTGAGTATTTCACATTCGTTTTGTATCTTGACACATTATTGAAGTCACTTATCATGTCTAAGAGTCTTTTGGAAGAATCCTTAGAGTTTTCTAGGTATAGAATCATATCATCAGCAAACAGAGATAATTTGACTTCCTTTCTTCCTATTTGGATGCCTTTAATTTCTCTCCCTTGCCTAAATGCTCTGGCTAGGACTTCCATTACTATGTTGAGTAGGAGTGGTGAGAGTGAGCATGTAAGCATAACATTAATATAGGTCTTTTTGACCCTCAAGCTCTGAACAAGGAAAACATGAAGGCAAAAACAAAGATAAAATACAGTTAAAAATGCAGTGGCTGACTGAA…
lincRNA-BC800	Chr.10	118588757	118590970	2214	-	216.322	12.0124	ATCTGCTGACCGTCCTCCGGACACGGTAGGGTGCTCCATGCCACAGGGCCTTTGAACAAACCTTTCTTATCCTTGGAATAAATGCCTTTTCTTCCTTTTGTTCCCCTGCCAAACACATGCTATTAGGAAAGATTCAACCCCATGTCATCACCTCCACAAAGCTTCTCCTGACACCTCCCAAGTTAGATTGACCTTTTTCTCTTTTGTGTCCCCCACTGTCGAACTTGATGTTCTTGTCAATGACAACAATAGTGGTAACAATGATGGTTTCCTTTCATTGAGTGCCTTTTGGTTCCAGTAAGTGTAAGTGCTTTCACTTGTTATATCATTTAAGCCCTGCCACCCTATGAAGAGGCCACTATTATACATACAGTCATGCATTGCTTTATGACAGGGATA…
lincRNA-BC340	Chr.17	41601713	41605202	3490	+	215.688	11.9772	TTAGCCGAAAGGTTAGGATATTGGCCTGGGCTCAGGGTGAGGGAGATTTAGTATCTGTGCTCTGGCACACATGATGAGAATCCCCTGAATCCCCTGAAACCAGAACGCAGGGCCTCTTTGCGCTCGGAAACGACGTACAACCCAGACTTCCAGCCTTGTCTTTCAGCATCAGCACTAGCCGGGCCGTGCTGGGGGATCACCCGATGATCAACCATGTCCTCTCCACAGAGCACTTCAGTCTGGAGGCCTGAGTGGCTACAGATGGCACATATTAAATACAGAAGGTTTCCCCTTGCTCCCTCCACCTCCCACATTCGCAATGTGCAGCATGTCCCATTTCCTTTTGAAACATACTAAGTAACAACACAGCTTTTATTTTATTTTGTTTTTATTTTTTTC…
lincRNA-BC619	Chr.19	58876517	58878852	2336	+	214.248	11.8972	TGTGCGCCTGTAGTCTTGGATCACCCATGCTGGAAGAATTCAGCTGCCCGGACATGAGGAAACTCAGGTCTGCAGTCCTGTGGAGAGGCAGTGGAGCAGTGCATACTCCAAGCCCAGTGGGGCCTTCAGATGATTGCAGTCTTGGCTGCCATGTTGACTTCAACCTCGTGAGAGGCCTTGAGCCAGAACCACAGGCCAAGCTGGTCACGAATTCCCCACCCCCAGAAAATGTTTGCGATGATAAATGTTTATTTATTTATTTATTTATTTTTGAGAAAGTCTTGCTCTCTCACCTAGGCTGGAGTGCAGCGGCGCGATCTCAGCTCATTGCAACCTCTGCCTCCCAGGTTCAAGGGATTCTTGTGCCTCAGCCTCCCAAGTAGCTGGGATTACAGGCAC…
lincRNA-BC634	Chr.X	93717328	93719410	2083	-	213.637	11.8633	CTGGTGGGACATTCTGAGATAATTTGAGTATTTTCAATCTTCTTTATGTCAGGGATTGGGCTGTTCACCTCTTTGATATTTGTCCATAATTATGCAGTAGCATTAAGCACTACTGGCAGGCTGACTATAGGAATGCTTATCATTTTCTCATGTCTTTACTATAGTACTAAACTATTTGGAATATGTTAAATATCTCTACCATGTAAATACTTGAAAGCAGACAGGAAAAATAAAGGGACTTACCACTCAAACAAGTTTACCTAAAATATGTTAAAATACAAGTAGTTATTCAAAACATAACTCTTATTCTCATTTATTATTAAAATTAATTGAACATATCTTAACAGTGAGAAAAAATGAAATTCAATTCAACCCTATAGTTTAATTCCTTTATAGTAG…
lincRNA-BC1157	Chr.17	1324524	1325167	644	-	213.558	11.8589	TGGTGTGGTATGACCAATAGAAACACCTTATAGTTTGCTTTGGACCTCATTTTGGAAAAATAATCTGCCTTTCTAATTGTTCTGCATAGGTTAAAATGATAAATTTACATTCTTTGAACCTATACCAGATTGTGGTGTCCGAGTGACCGGCACACTGTCTGACACACAGTCAGTGTGCACGTATTTGTCTGAGTGAATGAGGAGACCTGAGAAACCGGTGACGTGGCACAGGGAAGCCAGCTGGCCCAGGATTCCGTACATGGCCGCAAGCAGACTAACGCGTTGACGCTAATTTAATGTATTTTACCTCACACTAAGGTCATGCTTGATAAAGACGTTAAACTCAACTTGTAAAATGGTAGCCCAGTGCTATGCACAGAGTGGGTGCTCATTAGTGTT…
lincRNA-BC135	Chr.3	31678052	31678584	533	+	212.89	11.8218	TTATATTTATTTTCATGTTTCTCTAATGCAAAGAATGTTTCATCAAATGTATATTTTCTGTTGCTTACTGTTTGCTCTGAGAAGAAGCTGCTGTTTCAAAGATGGACCTCTGAGTAGCTAATTGATTCAAGTAGTTTTTTTATGTTGACACATTATTACTGCTGTTAGCAGTCGTTTTCACCAGGTACTTACAGAGCAGATTTCATACATCATTCATTCAAGGGCTAAATTTATATTTTTTGGAAATCATGGCAACTACACAGGATGTTGCTTACCAGGACGGAGTTTTGGTATCTTAGTACTGAAGTTAGCACTATGTTTACATGCAAAAGATTAAGGAAAAAACCCTTAAAGTGGACAGGTATCCAAAGTTCATTTTCTGTGACTCATCAAAGTGAC…
lincRNA-BC502	Chr.19	56150543	56152194	1652	+	211.772	11.7597	TTGGGTTGTCACAACTTGGGGTTGGGGGAGGGTGCTACTGCCATCTGGTGGGTGGAGGCCAAGGATGCTGCTCAACACTCTACAGTGCACAGGATGGGCCCCCACAACAAAGAGTGGTCCGGCTCAAAATGTGTGGTGGCCCACGCCTGTAGTCCCAGCTGTTTGGGAGACTGAAGTGGAAGGATCACTTGTGCCTGGGAGGGTGAGGCTGCAGTGAGCCAGAAGCATGCCACTGCACTCCAGCGTGGGCGACAGAGTGAGACTCTGTCTCAAAAAATATACATACTGCCCAGTAAAATGTTTAAAAAGTACCTTGTGTCCCAAACCAAATATAACTGTGAGGCCTTTTGGGCCCTTGGGCCTCCAGTTTACAACTGGTTGACAGTGGTCTCTGGAATT…
lincRNA-BC770	Chr.9	99657326	99659301	1976	-	209.854	11.6532	AATGTATGATGGAAAGCTCAGGTTGCAGGGTAGCTAGGTGGCCCATGCTTGAGCAGTCTCCACTAAGTCCCAGGAGCAAGCCAAAACTGCTTCTGAAAAGGAGAGTAGTTATCAGCGGAAGATGGCATGCTCCACAGTTCTAGGGTCCACACTGATTTGCCTGTAGAGGCCTGCCAGTGGCTTCAGATAGTATCCCTATCTGCCACTGACACTTCAAGCACCATTGGATCTCCTGAAACATAAAGCCCAAGTGGGAGAGCAGCTTGCACAGCAGCCTGGACCTGTTGCAGAGCCTGCTTTTATCCTGGGCTTAAAACTAGCAGCTTTTTGGGTCACTTGGCAAATAGGTCAGAGAGTAACACACTCAATTGAGGAATATGTTGCCTCTAAAATCCAAAG…
lincRNA-BC6100	Chr.19	58817455	58818934	1480	+	207.72	11.5347	AGCAACCGTGACAAGTGGTGCCCGACCAGGGACCTGAACGAGGAAGGTCTGCCAGAGCAGAGAAAGTGAAACTGATCAGACGAACTACGAACCCCTGGACGGGAGAGTCTGCCGGCGGAGAATATAAGGTCAGTTCCCTGAGAAGGTATCGGGAGCGGGAGGTTTCTGAATCAGGGTAACATGGGGCAGAATCTGTCTGTTGAGGAGCAACATTATGTGCAGCTGCTTAAAGTTTTACTTAAACAATCTGGTGCTCGGGTTAGTTCTCAAACATTAAGCTTCTGCAGGAGGTTATTACACATAACCCATGGTTTCTGCAGACAGGTACTCTTGCTGTGGAAAATTGAGACTGAGTAGGAGAAAGATTGAAACGAGCTCATCAGAAAGTTCTTAAAGTGG…
lincRNA-BC981	Chr.18	39662022	39664208	2187	+	205.646	11.4195	TTTGTCTTTTAAGACTAGAACTAATCCCTCTAGCTTTTTTACTGGAACTTTGGGGAAAAAGAACAAATACAAATATACAAATGATATGAACAATATGGTAATAATCTTTTGCAACTTAATATGTTACATAGTCATATGACTTGGTCTTGGAAGAAAAAGAATTGTTTTGGTGCTGAATAAATATTAGAAATCAAGTGACAGAGAAGATGAAGGTAAAATTGTGGCACAGTTTCAGAGAATGCCGTTAATGATAACGTGTTATTTGTCTCAAATTCTTAGCCCTGGGCTTGCCTCTTCAGAGTGGGGTTACCGGCGAGAGGGCAAGCATGTAATTAAGAGACACTCTAGAGGCATATGGAATATAGTTTGTATAAAACATACCTGCTGATTAGAAAAATG…
lincRNA-BC80	Chr.3	15687752	15691422	3671	+	205.414	11.4066	TTCTTTCTGTACGACACAGCTCATCCAGGGATTCCAGGGACCTTAATAAATCACGGTAGCTTTGGGCAAGAGTTGGGCACGTTGCCCGACTGTGCAGGATGGATTGATGCTGGTATAATTTGATCTGGAGCCCTATAGAGGATCTCGTTGCTTTGCAGCGATGCCTGGCACCCCATAGAGATAAGTTGCAGGGACTGCCGTGAAGGGCATGAAGGGTGGCCCACTTTAGTCATGCATTTATTCAATCACCCAACAGGCACAGAGCAGGAGCTTCCCATGTTAGGAATTCCAGATGCAAAATTATCAGACTCAATATGGTGAAGACATTTTTAGGCCACTGATTTCTGTGTAATTTGTGTCCAATATTTCAAAGCCATTTAAAAAAGGATTTTGACTGCA…
lincRNA-BC216	Chr.2	42980597	42983512	2916	+	205.06	11.387	CAGCCGTGCCTGGGAAGAAGGCAGCCCCACTCCCAGTACATTTCAGTGGGAGACCTCTGCGTGCATCCATGGAGACGCAATGGGGCGGGGAAGGAACTGTGGGAGTGCACGTTCCAAATCCTGTGTCTCCACGTGTGGATCAGCAGCACCTCGCTTTCTTGTCAGAGACCTCGCTGTTACGGAGCGAGACCTGCTGAGAATTGAGGGGCTGAGGGAACCCCTCCACCTCCTCCCTTCTGCAGCGCCCTGCGCCCCACCCAGCAACAGCGGCCACTTGGCAGTGGGGCTGCTGCAAGCTCAGAGCCGCTGCCACCCTGCATGTGTCCGCTCAGCTCGGTCTTATGCTGTATAGTTACTAAATATGTACAGGAGGGCCATGGCATCTTTCTGAATGGATTT…
lincRNA-BC500	Chr.14	92225648	92227026	1379	-	204.312	11.3454	GATTTCCTTGGTTATAAGTAACCTGTGTGGTAGCTTTCTCAAATGCCAAGTGTAGTAGTGATGTACTGGGTGGGTGAGTGGGCTCAAGGCCTCCTGAGTAGCCTGGGTGGCGTGGGCAATGATGGTAACAGAGGCAATGCAAAGCTTGTCTCCTTCTTGAGCTCTGTGCTCTTGAGTCGGCAGATGTTGTAAGGGACTGTGTAGATCAACCTTTAGGACAGGAGGTAGCACCTAAAAGTGAGAACCAGCTGTGGTGGTGGCAATAGAGTTTATGCTTGACCTTTGTTAATCGGGAGAAGTTCTTGGGCATTTCAGATGATGGGTAGGGCCATGGAACTCTCAGTAGTCCTGGTCCCATGATATGCCTCTGAAACAGGAGGGGTGGGATGTGGTAGTGGG…
lincRNA-BC621	Chr.16	74355275	74358353	3079	-	203.534	11.3022	TTTGGGCTGGGTGCAGTGGCTCATGCCTGTAATCCCACCACTTTGGGAGTCTGAGGCAGGTGGATCACGAGGTCAGGAGTTCGAGACTAGCCTGGCCAACATGGTGAAACCCTGTCTCTACTAAAAATACAAAAAATAGCCAGGTGTGGTGGCAGGTGCCTATAATCCCAGCTACTCAGGAGGCTGAGGCAGGAGAACTGCTTGAACCCAGGAGGCGGAGATTGCAGTAAGCCAAGATTGTGCCACTGCACTCCAGCCTGGGTGACAGAGCAAGACTCTGTCTCAAAAATAAATAAATAAATAAATAAATAATTTTGGGGCTCTAGTAAGAAGAGATGGCTGATCTGCTCTCTGTTAACTTCCTCTCCTTTGATAGATGTGCCTGGGGGCAGAAGAGGG…
lincRNA-BC689	Chr.1	144598533	144599098	566	+	203.31	11.2898	TTTAGATGCAGGCGAAGGTTCCTGGTGACCCAGGCTCTCACCTTACCGTCCCTTACCGTCCTCCTGAGGGTGTCCTGGAGCTTCAGTGCTGTGTGTTCTTGGCCTCCACGCTGGGGGTGCCACCAACTCCCACTGTCCAGGGCTTCCAGTGGACTCTCCGAGGTACTGATGTAGAAACTTCCCCATTCGGTGCACCAAGAGCAACCTCACACGGTGTGGGCCGAATGAAGAGCTGCCAGATCCCACAGGTAAAAACCCTGAGGCATTGCCAGCTCGATGGAGTCAGAGAGTCCTTTTTCTATTATGACTCAGATGTGAAGGGAAGATGCCAAGGGCCCTAAACATCGCAGGGCCTTGCCTGGCATGAAACAGATACTGAATTAATATTTGTTAAATGAA…
lincRNA-BC805	Chr.1	158067389	158069807	2419	+	202.386	11.2385	GCAACCAAGGTAGTCTCTGCCCTCTGTAACTTACGTGTTGGTGCATCAGAATCTGAATTGGAACCTACCTGATGGGCCCAGTGGAATAGCTTTTCTGGGGAGTGGAAGGCGTCCTTGATCACAGAGCTTTGCTGTCGAATCCTGGAGTCCTGCAACATGGTGATGCCTCAGTAGTTGGTGATCCTGATCACCTTTGGTGGCTTGTTTTAGTGGAAAGAGCAAGGGACTAAAGGTCAGGAGACCCAGGACCCAGTCCTGAAGCTGCAAAGGTTAGATCTCGGCCTAACTTTCTGTTCATTGCCCCCAATTTGTCTGGCCTGTAAAATGAAGGGGGAGGGTTGCATAAACCTAAAACTATTCTGGTTTTGTTATACCCATAGGGTTGGGGGTAGGGATGGG…
lincRNA-BC1383	Chr.1	208028775	208031535	2761	-	201.857	11.2091	GATGACATCCTTACATTGAAATTGGCAACATTATCACATAATGGTAGAAATGATTTCCAAGTGCCTGTTTTAAAAGAACAATGGCTTTCTTACCCATTAAAAAAAATTCTACTTTCACCATAAAGATACAGAGTATTTATTTGTTTGTTTAAAAATACCCATTAAGTAGCATTCTACTTACTGGCACTCATTACAGAAGAGGTCAGCACATTTTAGAACTCTTGTTTTCTGGTTTAAAAAAAGTATAATTCCTCTTTTTTTTTTTTTTTTTTTGAGACAGAGTTTTACTCTGTTGCACAGGCTAGAGTGCAGTGGCACAATCATAGCTCACTGCAGCCTCCAACTCCTGGGCTCAAGCAATCCTCAGCCACCCTGGTAGTGAGAACTACAAATGTGCTC…
lincRNA-BC266	Chr.10	60589201	60590757	1557	+	200.531	11.1355	TGTCACCTAATATGTTGGTACAGATAAGAGTTAGTCACATTTTTCTGACTGCATCAAACTTTTATTTGAAATGGTACTGGATCTTAGTTTCTGTGCAGAATATTCTGTGATTTTGGGAAATGTAAGTGAGTCCACTTGCTTCTGGACCAATTCTGTTTCATGTATGTTAGCATCCTAGAAACACCTAGCAATGGACCTAGTTCACAGTAATAGGTGCAAAGAAAGACCAAATGGACTTTGCAGTATTAACCCTTTGCAGTCGTCATACTTAGCTGCTGCCTGTAATGCTAAAATGATTTTAATGGTTGTCTGGAGGCAAAGGGCTGTTTTTTAGTATATTGCCACTAAAGGACATTTATTTATATCAAACTTTTATTTTTAGATATTATAAGCATACAG…
lincRNA-BC709	Chr.19	58054099	58056840	2742	-	200.447	11.1308	TTCTTTCTGGTGTTTATCAGATTCTTTAATCCTGTGTAGAGGGGTATTTTTAGGTCCCCCTCAGCATTTTTCTAGGGATTGAATTATAGCTAAAACAGGCAAAATAAAACACACAACTAAGATGAATCCATGGTAAACCCAGTAAACCCAAGAAAACAACATGGAGAGGAATCTCATTGTCTGATCTTATAAACATTTGCGTGAAGTTTTGCTACAAAATAAAGTGCCTAGCATTTTAACAGGTGAATCAGGATATACGTGGGCAGGTTTACGTGAGTTTCATAGTTAACCACCATGACCTTAGTCCCTTGGTGCTAGCACTGAATATGGTAATTAGTTTTGTTGTGTTTTGAGATGGAGTCTCACTCCGCTGCCTAGGCTGGAGTGCAGGAGTGCGAT…
lincRNA-BC1251	Chr.12	3716120	3719154	3035	-	200.144	11.114	TTGGTATCATTGAGGAACCCTTCTATTTGATGAATTGTTTCTCTCTTTGTGCTTTCAAAATTCTTTGTCTTTGTTTTTCAATGGTTTCATTTTGACATGTGCAGCTATGGATCTTTTTAAGTTTATCCCACTTGGAGATTGTTGAGCTTCTTGAATGTGCAGATTAATAGTTTTCATGAAATTGGGGGAGATTTTGGTCCTTATTTCTTCAAATATTCTTTCTACTTCTTTCTCTCCTTTCCTTCTGGGGTTCCCGTTATGTGCGTTTGACATGCTTGATGGTGTCTCACAGGTTTCTGAGGCTCTGTTTATTATTATTCATTCTTTTTTCTTTATGTTCCTCAGATTGGGTAATCTCAATTGACTGATCTTTAGGCTCACTAGTTCTTTCTTCTGCCT…
lincRNA-BC1063	Chr.17	8279256	8280023	768	-	199.37	11.071	CGGAGTTGCTGCTCGGGGGCCTCTGGGTGGAGGGGGATTCAGACGCCGCGTCTGGTGTGTCCCTTTCTCCTTCCTGACCTTCCTCAGTCTGCAGCTCTTTTCTCCACCGCGCGCCCGCCTCAGCCGTTCAGCCCTGAGCTGGCGGGTGGACGGGCATGGATCCAGGCGGTGGGAGCAGTCTGCGAAGTCAGGGTAGGAAGGCTACACAAAGGAGGCGACATCCCAGCCCGGTCCTCAGGAATAAGCGGGCGTGCCCGTGTGGTGTGGACGGTGAGGGGACACTGTATTAAGTGCCTTATCTGCATTATCATTGAATCTTCATAGCAATCGATTGTGATGGGTACTGGTCATCTCCCCGGGTTGTAGATGAGGAAACTGAGGCCTCAGTAACTTTGCTTT…
lincRNA-BC267	Chr.6	42907025	42910280	3256	+	199.329	11.0687	AGAGGTGCCCTGGAGCCTCTTGTTCTTTCCTGCCCCTCGCCTTCCAGCCCGTGGGGCTGAGGAGGGGAAGGCTAAAACCCACCCACTCTCGGGAGCAGCAAGTGCTGGGAAGGCCCAGGGTTGTCTTGGGGTGAGGGGAGGCATGGGCATAGGATGAGGCCCAGGGCAGTGCACTGACCTTACGCTGCTCCCTCGTGTCCTGGACACCTGGCTGCCGTTCCCTCCCTCCCTCTCTCCTGCTGCTCCTCTTCCCAAGGCCTCCCATTTGTTGTGTAAAATGCAGTGTTTACCTGGCCAGCTCCCGCCCCTGTTCCTACTTCCACCTGGCCTTGACTGTTGGTCCTGAACCTTGTTTTCTGATGACCACACTTGATCACTCTGAGGTTCCTAGCTGTTGTA…
lincRNA-BC1263	Chr.5	76369996	76371567	1572	-	198.234	11.0079	TGGTTCCCAGTTTTTCCATAGGCCTCTTTTTTTTCTTATTTTTTTATATTGAAAAATTCCACACATCCAGAAAAAGTTGAAAGGCTAGCACAATGAATACTCAGATACATACTCTCCACTTGGATTGAATAGTTGTTAACATTTTGCCAGATTTACTATTCTCTCCACCCCATGCATGTGTACATAGAATGACATTTCGACCCCTGAGTATTACCACATAGATTTCCTGAGCACAAAGACACCGTTCTACATGATTACATTAAGATGATCATGCCTAAAAATATAAACAGTAACTTCTTTATAGCCTCTAATACAGAGCCCTTAATCAGTATTCAACAATTGTCTCCAGAATGTTTGTCTTTAAAAACAACGACAACAACCAGGTCCCATCAAGGTTCA…
lincRNA-BC494	Chr.X	115003231	115005066	1836	-	197.992	10.9945	CCTGGCCTTGCGTCCACCTCGTCAAGAACCGTCTGGGTACGGGCCCCGCGGGATGCCCCGCGGCCCACCTTCCTCCCTAGGACGCAAGGAGGAACGCCCCGGCGCCGGCCAGCAGCGGCGGGCACCAACGCCAATGGCCACGGAACTCAGCACTGGCAGTCGGCCCTCCTCACACCGCAGGCGTGCAGTGTGGCCGACGGAGCCTCCCGGGCCGAGGACCCAGCTAGGCCGTCACCCCGGTTGCTCCCACGGGAAGGGGCACCAGGCAAACTGCCCAAGGCCCCGAGCCCAGGCTCCCTGGCGGAGGCCTCCGCTGGTCCCGCCCAGATCATGGCCGCCACCAGGCTCCCGAGCCGTGGCTTCCTGTCCGGGAACGGCCCGGCGTCCTGGCTGTCCAGC…
lincRNA-BC869	Chr.8	77883879	77885909	2031	-	197.923	10.9906	TTTGCACATTGATTTTGTATCCTGAGTTGCTTATCAGCTTAAGGAGATTTTGGGCTGAGACAATGGGGTTTTCTAAATATACAATCATGTCATCTGCAAACAAGGACAATTTGACTTCCTCTTTTCCTAGTTGAATACCCTTCTTTCTCCTGCCTGCTGAACCAAATCCAGCAGCACATCAAAAAGCTTATCCACCATGATCAAGTGGGCTTCATCCCTGGGATGCAAGGCTGGTTCAACATACACAAATCAATAAATGTAATCCAGCATATAAACAGAACCAAAGACAAAAACCACATGATTATCTCAATAGATGCAGAAAAGGCCTTTGACAAAATTCAACAGCCCTTCATGCTAAAAACTCTCAATAAATTAGGTATTGATGAGATATGTCTCAAA…
lincRNA-BC466	Chr.20	36139078	36141228	2151	-	197.648	10.9754	GGTGGCTAGATGAATAGGTGGTTCAATCAATTGCTAAGAGTCCCTAAGTAATTGGGTGGCCCAGTCTTTCCTAGAAGGAAAGGAACTCTGTTTGCCTCCCAAATCTCTTGGCAACTCTGAAGTGACAGAGATTATTTTCCAGCCTCCAGACTAGTATTGTGAACAAAGATATGCGAGAAGAACCTTATAAAAGACTGCCCAGCCTGGCATCCTCGCTGTGGCAGCAGCTCACATGTGGTTTAGGAGTAGCCCCACCAGGTGGTAGACACCCTGTAAGGTCTGGATGTAGGTGGACTCCTGGGTCACTTGTAAGCCAAGGGGATTCCCTCTTCTTCCCTCCCTCTACCTTTCCCACCCCCTAACCCTGCATATGGGACTTCCCCAGCTTTCCCGCTTTTA…
lincRNA-BC1214	Chr.1	245011533	245013558	2026	-	197.472	10.9656	TAAACTTGTTAATTAGAATAAGCCCTTGAGAATTTGGAAGTGAGCTATACTACTAATGTAGTATATATCTCTTGAGTGTGTTGGAGTAGATGAAAAACCAGGGGTCCCCAAGGGTATATTTTTGAAATTGAACAGAAACAATTCATCTTAATATTTAGTTTTCATTATGTTTAGCTTAATATGTGTGCTAGTTTATTTGGCGTCACACTTATGTCAATCTCAAGTCATGCAGAAATAGCACAGTCTCAGAAAAGAGGTTAGGTGGGAAATAGATGATATGCTTACATTATTGAGCAGGACTATGCTTTCACATCCTAACCAATTGACTAAAAATATAAATGATTGAAGTAATTTTCATTAGTTGCCCCAGGAGTCTTTAATAATAGTTTTAAGGGATAG…
lincRNA-BC1137	Chr.17	3560924	3563452	2529	-	195.503	10.8563	GGTGGGGGTCCCAGAAAACCACAAAGCCTCCAGCTACGAAGGCCCCTAGGTGGGTCTCTCCTTGGGGGCTGGATTGGCTTGGATCCCAGGTGGGGGTGGAGCCCTGGCTGGAAGGTCCCGGGAAGGCTGGCCCCGCCCGATGCCCCAGCCGCAGGGTGGCCAGCAGCCCGCTGGCTGACTCACCGTTGTTGTAGGACTGGAGGAACATCTGCAGGAGGCTGAAGCTGCCCCCGGTGAAGTCCAGGAGCACGTTGCCAATGCTCCAGCCCTCAGTGCTTTTGTAGTAAAAGTTCATGTAGGCCTGGGCCAGACAGACGGACAGACAGACGGAGGGCGGTGAGGGCTGGGCGGCTGCCTCATGCGCCTCGTGACTGCCCCTCCAAACAAAAGCGGTTCTCA…
lincRNA-BC492	Chr.4	152587401	152588994	1594	+	194.668	10.8099	GCTGGAATAGCCAGTTAGAGATGTGATTTTTCTTTACCATTAGATACCTCCTTTCCCTGGTATTTAGAGGAATTGTGAAGTGGTCCCCATTTTGTGGAGTATCATTTTGGAAAATGCTTTGATGTGCTCGGGTTGGAGTGGATGTCTGTCAGGTGTTAGGTAGGACGCATTCGGTATTTTTATAGGTCATCAGGAGTACCCTTTCCTTAGCAGGTGGATTTTATTTAGGTCAGATATAGTTAGTTTCTGTCCAGGATAAGACATCATGGAGCCAGGGTCTTGTCAGGAAAGCATCCTCTTATGAACAGAATCTAGAAACAGGCTACATGAATATTGGGGTTGCCTGTTTAATTTGGGCAGCCAGTGGGTACTCAGGGTCGAAAGTTGTTTCCAGTGTCT…
lincRNA-BC24	Chr.1	1286926	1289633	2708	+	193.588	10.75	GGCTGCACCGGCTCGGAAAGAAACCGATCAGTGCAGGCACCAGTGCTTGACGGTCAGCTTGGGCCTGGGATCCTGACCCTGCACCCGGGCTCTGAGAGGGAGAACTGTGGCGTTTGCTCAGCCAAGCCCGGACAGCTTAGCCGCCAGCCCCCTCCACCTTCCCGCAGCCCTTCTCTTCCCCAGAGGTCAGAAGCCAGGCAGGAAGACCTAAGAGGGGCTATCTGTTGAGGCCCCAGGGAGGGAGGAAGCCTGTCCCTGCCCTGAGGGCCTGACCCCAGGCTAGGTCTCAAGAGAGGCTGGAAGCCAGAGGCCTGAGGCCAGTCCCGTTGCTGACGCGGATGTGGTCCAGCTGGGGCCCTGACAGGTGTGGCCACTGGTGAGGCCAGAGGTAACCGGGCT…
lincRNA-BC834	Chr.11	74545873	74548143	2271	-	193.495	10.7448	CTGATTTAAAACAATACCCTGCTGAAAGAAGTCAGGAAGTCTATCAGTTTAAGAAGGTATCCCCTCTTTACCATTACTAACTGTGGCCATTATGCTCCTGAGGCCGTTCCAAATCTCATTCCCAGTGGGTGCTGCCAGGTTTGGCCCAGAAGCCCTTAGGGATGGGTCACTCAGGCTTCTGGCCTGGGTCACAGAGAAACGGAGATGCTTTTCCCTTGGATATTGACTACAAAGGCCCTGGAACCTCTCAGAACCATATTAGACAGTGTTTTGCCATTAAAATAAAACCAAAGTGAGAACACTCAGCTCTTCAGGATAAATGATCAAGGCCTAAGACCTTTTAAAAATAGGTAACACTTCATTAGGTGCTACTTGGCCCCGGCCATGTTGCTGGACCGT…
lincRNA-BC1197	Chr.12	14916814	14919817	3004	-	193.386	10.7387	CTTAACAGTGGTTTACAGCGAATGTTTTGTTTCTCTGCTGACACATCAATACTTGTGTCTTCATATGTTTAGCATTTTTATTCTGAACTTATATGTGGTTGAAGGTCATCTGTGGGAGTCAGAAACTAAATTGAGCATGCTGCCTCCAGAGAGAATTAGCATTTGCTTGTTTTTTTCGGGTAACATACTGCTATGGACTGGGGCCACTTTAGCCCTGTTTGAGTATCCTAGGCTATTAGTAGAGTCAACTTTTACTTCTTACAGCTTATTCCCAAGGCTTATTCTCCAGTGTAACCCTAGATTTATTTTTTATTATTTTTATCTTTTTTAAGATTCAAGGGATACACATGCAGGTTTGTTACATGAGTATTGCATAATGCTGAGGTTCAGGCTTCTGAT…
lincRNA-BC993	Chr.7	102275695	102277115	1421	-	192.914	10.7125	CTGGGCAACATGGTGAAACCCCATCTCTACAAAAATGACAAAAAATTAGCTGGGCTTGTTGGCGGACTGTGGACCTGAGATAGGTGCTCCTCTTGTCCTGCCCAGACAGCCTCCTGGTAACCAAAGGCCACGGGGCAGCATGGCTGGCACTTGCTATCTTTCCACCCAAGCATCCTCCCTGTGGCCCCTCTCCCCAGCCTGCCCCCTGTTGGCTGGAGGACTTCAAGCCCTCTGCCTCCACTTCCTCCAGTCCTTTCCTAGAGTACACAAAAGGCAAAAGGCGCAGTTTCTTTTTTTTTTTTTTTTTGAAATGGAGTTTCACCTTATAGCCCAGGCTGGAGTGCAGTGGCACCATCATAGCTCACTGCAGTCTCTAATTCCTGGGCTCCGGTGATCCTC…
lincRNA-BC373	Chr.20	50004199	50007401	3203	-	191.15	10.6146	CTGTCAGTCCTTAGAGCTCGCCCAGTCCATGCCACAACTGGGCCACAGCTAAAGCTTTATTTTTGAATTCTCATTCCAAAACCAAACTGTCTTGCCCAGACAAGATCACCTGTTAAGACTTCTTGGCGTTAAGTTATGACATGTATACGCGTTTGTTATTATTATTTTTTCTGCTTTAAAAGGCTGACCAGGGCACCTAGCCCTGGAGCTGTCTTGGCGAGCTGTTCTTTAACCCCTGCAGCACGCAGTCCTGCTAACACAATTTCCATAGACTTGGGGGGCTGACCCAGGCTGCAGAGAGCAAGCACCTGTCTGCTGCAGCTGTACAACCTGGATGCTTTGCAAGGTTCCGGCTTGCTTTCTTCCTAGCAGCCAGAGTGCTTTTCCGTAAAGCGGTGG…
lincRNA-BC755	Chr.19	56823856	56825813	1958	-	190.862	10.5986	TGATTCCTGGCCGCGTGCTTTCTAGTAAGTGCGCAGAGACTTTTCGCAAGAATTGATTCACTCTTTTTTCCTTCCCTCCCGATTTTTGATTGGAAACCCAGACTTCCTTTCACGCCTGTCGCCAGGTTAACTAGGTCACTGTTTGCTCTCAGGAGCAACCCTGCCTCCCGCAGTTCGCTTGGTCCTTGATTACAGGTTCGTGCTGTGCATTCATTCATTCACTGAGAGCCGAATAAGTGCTAGTGGCCAAGGAGACAGCAGTGAGCTCAACAGCTGAATGGCCTCAGACCTTACCGAGTTTCTCAATACCAGGGTTATTGACACTGGGGACAGACATTGCTTTGTTGTGGGGGGCTGCCCTGTGCGTGGTAGGATATTGAGGATCTTCCCTCACCTCAC…
lincRNA-BC994	Chr.19	35756059	35758261	2203	-	189.614	10.5292	GGAGACCTGCTCCCTGACTCGGCGGTGCTCGGCGGGGTGAGGTCGTCCAGGGCGTCCACGGAGCGGGCCCGGGGCCGCCTGGCCCGCCAGCCCCCGCCTGCCTGCTCCCTGGCGGGCTCCTGGTCCCATCCCCTGGGACTCCGGGGGGAGTGGCCACCCCACTCCTCATCCCGGATCGGGGTGAGGGCAGGGCCCCGGGAAGGCCGAGATCGCCAGTCGTCCTCGTGGAGGGAGGTGACTTCACTCATGGCTGCAGGGAAGGGGGGTGTCACTGACTGCTGGAGGAGCCCGGGGTCCAGGGTTTGCACCAAGAGTCCCTGCGGCAGGTATCAGGGAGACATGTTTCACCCCCCCACCTTAAAAGCCCTCAGACCCCAAGGCTCCTGCTTACCCCGCTCC…
lincRNA-BC919	Chr.7	127948648	127950407	1760	-	189.262	10.5097	TTCTTTGACATTCCTAATTCAGCTCTGTAGTCTTACACACTGCAGGAACTGTCTAAGCGAGAGCAGAGAGAAATGCTTTCTAACCTAATCGCTGCAGGCGGAGACACTTGGAAAAGAATGGGGGGAGGTGGGGCCTGACAGAGAGCAGCACTTATGTGTTTGTCAGATGAGGGGATTTCCAGTTGAATTGGCCTGCAGTGGCCTAAAGACACTAGCCTGGTTAGCGATGACCTGCATTTCTCTCATAGAGCACCTCCCTTTTCATCGTATCCACTAGCTCTCTAAGTCCTCCTTAATGAGGACACTTGATCCTCATTAAGTCTGCCCCTTAAGATGGCTTCACACCTACTGAAAAACTCCAGGGGTTTGACATCTCACTTTGATTGAAATCTTGTCTTC…
lincRNA-BC1812	Chr.2	85543788	85545111	1324	-	187.928	10.4356	ATTTTTGAGACAGAGTCTTGCTCTGTCACCAGGCTGGAGTGCAGTGGTATGATCTTGGCTCACTGCAACCTCCGCCTCCCAGGTTCAAGCGATTCTCCTGCCTCAGCCTCCCGAGTAGCTGGGACTACAGGTGCGTGCCACCACGCCCAGCTAATTTTTGCATTTTTAGTGGAGACGGGGTTTCACCATGTTGGCCAGGATGGTCTCAATCTCTTCTTCGTGATCCGCCCACTTTGGCCTCCCAAAGTGCTGGGATTACAGGTGTAAGCCACCACGCTCGGCCAATAAATTTATTAATATTATATTAAGATGAACTCCAATAAGACCTTTGGCATGTCAGTTTAACATAAGTGAAAGGTCCTTTTTATGCCTTTTGAGCCTTCCTTCACCTTCCATCCA…
lincRNA-BC519	Chr.19	57070040	57072298	2259	+	187.487	10.4111	TACCTGCTGTGAAGTATGTGGGATATGACTCCTAGGCTGGAATTCGTTTGAATTAAGTCATCCTTTGGCAGCAACCTAAGGATTCCTCCACCTGTCACTGAGATCCATTGAGATGATTCCTGCTTTCTCACATCTTGGTTTTGAGTTAAATTCTTTGAGTCTGTGAACTACCTGGTATTCTAATATTTCTCATTTTAAGTCAGAGTCAAATACTTTGGTTCTCAAGCAAAGAGAGCTAGCCAATGCAGAAATTTATACTACAGAATGATTACTAGACTGTAGAGAAGCAGAGTATTCAAGATGGATGTCCAGTGAGACAGATCAAAGCACAGATGAATTCCTAATCCTATTTTGTGCTGTGAAAGGATATTCATGATATAGCAGGATCCTAAGCCCATT…
lincRNA-BC78	Chr.12	9811183	9814161	2979	+	186.078	10.3329	ATTTCAGAATGTGCATAGAGGCCAGGGGTGGTGGATCACACCTGTAATCCCAGCATGTTGGCAGGCTGAGGTGGGTGGATCACTTGAGGCCAGGAGTTTGAGATCAGCCTGGTCAAAATGGTGAAACCTCATCTCTTCTAAAAACACAAAATTAGCCAGGCATCGTGGCACACGCCTGTAGTCCCAGCTACTCGAGAGGCTGAGGCATGAGAATTGCTTGAACCCAGGAGGTGGAGGTTGCAGTGAGTGGAAATCCCACCACTGCACTCCAGCCTGGGCGACAGCATGACACTGTGTCTCAGAAAAAAAAAAAAAGTGCGTAAAATGCCTTGCTTCATGAGTTCCCAGCTTTACAGGGAATGAGTAAAAATTGTCACTTTCTGGCAGGTTCAAGAACCT…
lincRNA-BC321	Chr.15	79047525	79048417	893	+	185.162	10.2821	TGGAACATGCCAGCACACACTGCCATGTCCTGGGGCTAAGAGCTGCCTTTAGGGACAGGCTCGTGTTGTCCAGTTTGCCCTGAGAGATGCACCTGACCAGGGGCCCGTCGTGGCTGCAACCCACGGTGGTATGTTAGTGTTTCCAGGCAGTTGTCAGCAGCTGCCGGGTAGTGTGTGTGTGCGACAGCAGGAGAGTTCCTGGAGGAAAGGGACTGGGGACACTTTCTCAGAGGTTCTCCTGCCTGGAATCAAGTGATGCGTGTCCAGAAGGCAAGAGAGGGCGGCTCCGCCTGGTTAAAGTTTGGGAACGGGACGGAGCCAACTCCTCCTTCCAGGACTGTGGGCCCCACTCTTTTGCGCTAACACTTCCCCTCCCTCGGGTCACTGAGGAAAGAGCTG…
lincRNA-BC7550	Chr.15	72116081	72117745	1665	-	184.919	10.2685	TTTGTTAATATTCTGGTTACTGAAGTTTATTGTAAATATGTATGTATAGTAGGCATATTTCTTTTTAACCTTGTGCTTCCCTCCTTCCCATGGAATTTCTTCCCACAGATGAGGGGCCACTGGACAGGGGGATGAGAGCCATTCGTCCCTGGGTTGAGGGAATTAGTAAGACATCATTTTCACCACTGGGTGGTCTTCATACACATGAGTTATAATAGCATTTTAAGTATCTTAGCATTTGTGGGATTAGAAATCTGTTTTTGCTATTTATAATATATAAAAAATGAAACATGATAGCCTTTCTTGAGATAAGTATGTGAAATGTTTATTTTTAAAGTTACTAAATGCATCTTGTCTTGCTACTACATGCACTGCTCTGAAAAAGAGCCTTTACCATCT…
lincRNA-BC5480	Chr.2	120735687	120738567	2881	+	181.817	10.0963	TGAGGGGTTACGGTTTAGCAGCTCAACTTTAAAAGATGCTTTTATGCTTCAAATTTCATATTTATTTCATCCCTAACTTTAGGAAGACATCTAACATGCAGATTAATGTTAAACATATTGATAATCTAAGCTAAAGTTAGAGCAAATAATTGTGATTTATTCATGTCCATAACTAAAATATTATTCTTTAGCACTCATTTCAGTTAATATCAAGCTTTGTTCACACTGATATATTGATTGGGATTCTTCAAACGAAGAATGAAACATTATTGACTTATTTCTAAGTGTAATAACTCAATAACTAAATTGAGAATTTTCTTGTTTTTTTGTGTACAATTAAATTATTCCATTTTATATATACTTATTAAGTTATAAGCATGTTAATAAGGAGACTTTTGA…
lincRNA-BC37	Chr.11	85195008	85195214	206	+	414213	46540.7	TTGGCCCGGGTCTTCCAGGAGTCGGGTTGCTTGGGAATGCAGCCCAAAGCGGGTGGTAAACTCCATTTAAGGCTAAATACCGGCACGAGACCGATAGTCAACAAGTACCGTAAGGGAAAGTTGAAAAGAACTTTGAAGAGAGAGTACAAGAGGGCGTGAAACCGTTAAGAGGTAAATGGGTCAGGTCCGCGCAGTCCGCCCGGAGGA
lincRNA-BC25	Chr.X	108297347	108297836	489	+	171009	19214.5	TTCGCGAAGGCCCGCGGCGGGTGTTGATGCGATGTGATTTCTGCCCAGTGCTCTGAATGTCAAAGTGAAGAAATTCAATGAAGCGCGGGTAAACGGCAGGAGTAACTATGACTCTCTTAAGGTAGCCAAATGCCTCGTCATCTAATTAGTGAGGCGCATGAATGGATGAACGAGATTCCCACTGTCCCTACCTACTATCCAGCGAAACCACAGCCAAGGGAACGGACTTGGCGGAATCAGCGGGGAAAGAAGACTCTGTTGAGCTTGACTCTAGTCTGGCACGGTGAAGAGACGTGAGAGGTGTAGAATAAGTGGGAGGCCCCCGGCGCCCCCCGGTGTCCCCGCGAGGGGTCCAGGGCGGGGTCTGCCGGCCCTGCGGGCCGCCGGTGAAATACCACT…
lincRNA-BC166	Chr.17	33478111	33478374	263	-	95322.6	10710.4	TAGAATCCCCGCCCCGCGGTGGGGCGCGGGAAATGTGGCGTACGGAAGACCCACTCCCCGGCGCCGCTCGTGTGGGGCCCAAGTCCTTCTGATCGAGGCCCGCGACCTCAGATCAGACGTGGCGACCCGCTGAATTTAAGCATATTTGTCAGCGGAGGAAAAGAAACTAACCAGGATTCCCTCAGTAATGGCGAGTGAACAGGGAAGAGCCCAGCGCCGAATCCCCGCCCCGCGGTGGGGCGCGGGAAATGTGGCGTACGGAAA
lincRNA-BC63	Chr.5	71146739	71146941	202	+	88686.2	9964.74	CTTCCAGTGCGGTAACGTGACCGATCCCGGAGAAGCCGGCGGGAGCCCCGGGGAGAGTTCTCTTTTCTTTGTGAAGGGCAGGGCGCCCTGGAATGGGTTCGCCCCGAGAGAGGGGCCCGTGCCTTGGAAAGCGTCGCGGTTCTGGCGGCATCCGGTGAGCTCTCGCTGGCCCTTGAAAATCCGGGGGAGAGGGTGTAAATCTC
lincRNA-BC3	Chr.21	9825438	9825730	292	+	9684.15	1088.11	ATCCCGCGGCCGTGTTTTCCTGGTGGCCCGGCCGTGCCTGAGGTTTCTCCCCGAGCCGCCGCCTCTGCGGGCTCCCGGGTGCCCTTGCCCTCACGGTCCCCGGCCCTCGCCCGTCTGTGCCCTCTTCCCCGCCCGCCGCCCGCCGATCCTCTTCTTCCCCCCGAGCGGCTCACCGGCTTCACGTCCGTTGGTGGCCCCGCCTGGGACCGAACCCGGCACCGCCTCGTGGGGCGCCGCCGCCGGCCACTGATCGGCCCGGCGTCCGCGTCCCCCGGCGCGCGCCTTGGGGACCG
lincRNA-BC72	Chr.20	26189983	26190296	313	-	5499.88	617.964	GGGGGTCCTCTGACGCGGCAGGCACCCCTCGCTCTCGCCTCCTGTGGTTGTCGACTTGCGGGCGGCCCCCCTCCGCAGCGGTGGGGGTGCTGTCCCGCCGGCCCGTCGTGCTGCCCTCCCGGGGAGTTTGCGCGAGCGTTGGCTCCCCCTGGGCCTTTGCGGTGCTCCTGGAGCGCTCCGGGTTGTCCCTCAGGTTCCCGAGGCCGAGCGGTGGTGTGTCGTTCCCACCCCCAGCGCCCCCTCCTCCGGTCGGCGCCTCGGTGTCCGCGCGTGGGTCCTGAGGGAGCTCGTCGGTGTGGGGTTCGAGGCGGTTG
lincRNA-BC19	Chr.11	65194022	65211916	17894	+	4910.02	551.687	CATTTCTCGACCCCTATCACATTGCCTTCATAACGACTTTGGATGTATCTTCATATTGTAGATTTAGGTCTAGATTTGCTAGCTCCAAGTAATTAAGGCCATGTAGGAGAGCATGGTAACCACAGATAGAACTGGTATTATCCCAAGTGGTCTGCAGACTGCTGAGTGGGGATGGGATCTGCTCTCTGTTGAGAGTTGGTAATCATTGGTTTGAAATGTGATGAAACCACTCAAGCCAATGAAGGTGGGTGTGTAGGTGGGGAGTACTTTGCCATAATATTTTAAAACATTACCTGGTTAGAGTTCTAAGTGGTACTTATTTTTGTTTGGTTAGGGGAAAGCCTGAATAAAAACAGAAATGGACACATAATATGCATATTCCATAGTCTTTGGGAGGCT…
lincRNA-BC57	Chr.19	57805505	57818757	13252	+	2610.48	293.313	GTAGTTGTATTTTTAACTTTTGTTTATTTTTCATTTTTTAAAATGGGGTCTTGCTGTGTTATTCAGGCTGGTCTCAGACTCCTGGGCTCAAGCAGTCCTGCACCTCAGCCTCCTGAGTAGCTGGGACTACAGGCACACACCACCGTGCCTGGCTATAGTTTTAGATTTTTGAGGAACATTCATACTGTTTTCCATATGGCTATACTAATTAGCATTCCTACCAGCCATATATAAGAGTTCCCCCTTTTCCATGTTCTCAGCAGCATTTTTTATTTTTTATCTTTGGTAATAGCCATCCTAACTGAGGTGAAATTATATCTCATTGTGGTTTTGATTTGCATTTCCCTGATTAGTGATGTTGAGCATTTTTTCATATACTTGGCCATTTGTATGTCTCCT…
lincRNA-BC31	Chr.11	77597468	77597770	302	+	1337.27	150.255	TAATAATCGCGAAGGCCCGCGGCGGGTGTTGATGCCATGTGATTTCTGCCCAGTGCTCTGAATGTCAAAGTGAAGAAATTCAATGAAGCACGGGTAAACGGCGGGAGTAACTATGACTCTCTTAAGGTAGCCAAATGCCTTGTCATCTAATTAGTGACGCACATGAATGGATGAACGAGATTCCCACTGTCCCTACCTACTATCCAGCGAAACCACAGCCAAGGGAATGGGCTTGGCGGAATCAGCAGGGAAAGAAGACCCTGTTGAGCTTGACTCTAGTCTGGCAGGGTGAAGAGACACGAG
lincRNA-BC193	Chr.16	21445787	21457630	11843	-	847.618	95.238	TCTTTGTCACATAAAATGTGCTATGAATGTTGAGTTTTAAATACTCCAAATGAATGGCTAGAGAATTACTATTTGTAGAAATATTTATATGTCAAAGGGATGCTAACAATTTACTTTATTGCTCTAAAATAGAAAAGTTGCCAGAATGCTGTGGAGTTTTAGTGGAAAACATGATAGCTGGTGTTACTGAGTAAATTTGAGTGTTAAATGTCAATGTAAGCTAACGGCCAAGATAGGGACCACTGCAGGGTGGTTACTTGCAGCTGTGACTCAACTGGTCCTTCACTGCCAAACATACCTGGGGTTGGATCATTGGCCTGACGTTTGCAAATTGAGGAACCTTAGGGCAAATCAGTGAACTTCTGAACTGCCTTCGTCTTCAGTTATATGGGGATTTCC…
lincRNA-BC55	Chr.3	140289243	140295776	6533	+	711.841	79.9821	AGAGATGATTTGAAGAACACAGGAAGTTGTGCATAGGCTATATGCAAATACTATGCATTTTATATAAAGGAATTGAACATCTGTGGATTTTGGTGTCCGAGGGGAGTTCTGGAACCAATCCCCTACAGATACTGAGGGATGACTGTACTCAGCTCTCCTATTGTAGCATGAAAACAGACAATACGTACAACAAATGAATGTTTCAATACAACTTTATCTAGTTTCCATAAAACAATTTAAAAACACTAAAAAAGCAGGCAGTTTGGATTTATGTAATTTTCATATCTTTTTTTACCCTTTTGATTTACATTTTTAATAATTTAAAAATATAAAAACCTTCCTCAGCCCACAGGCCATACGAAAATTAGCAGCCAGCTAGATTTGGCCCAAGGCCAAAGT…
lincRNA-BC172	Chr.8	141533816	141539065	5249	-	547.666	61.5355	CACTTTTTAAAAACATTGATGTACTCCCATCCTTTTACCACTACCCTATCACATTTGACAAGTTCTTGCTGTAATGACGACGCAATTAACGAACACCAGGGGAGCGGTGGAAAGCTGCCCTCGTGTGTGAGCCCTTCGGTGACGCAAAGCCACCGTCCTGTTGTTTTGTGTGTCCTAAGCTCAGATTTTCCTGGTTTGGATAAATTTTGTAAAACTGGGCATAGCTGTACTTTTAGAAAGGGATCGTTTTCCTTAAGTTTTGGTTTTCTCTGGTTCAAGCAGTCTTTACATGCAGCCTTTTGATTGCACATCAGGGTCTCCCTTTTCTTTTCCAGATGATGTTGCTTTTCGGTGGTGGTCTCACACTCCTTTGAATGAATGTTTGCACTCTAGAACCAC…
lincRNA-BC982	Chr.11	63391936	63396302	4366	-	481.04	54.0494	TTGGAGTCTCGCTCTGTCACCAGGCTTGAGTGCAGTGGTGTGATCTTGGCTCACTGCAACCTCTGCCTGCCGGGTTCAAGCAGTTCTCCTGCCTCAGCCTCCCAAGTAGCTGGGACTACAGGTGTACGCCACCATACCCAGCTAATTTTTTTGTATTTTTAGTAGAGATGGGGTTTCACCATGTTGGCCAGGATGGTCTTGGTCTCTTGACCTTGTGATCCGCCTGCCCGCCTTGGCCTCCCAAAGTGCTGGGATTACAGGCGTGAGCCACCGTGCCCGGCCAAGAAGGATTCCTTTTTTAAAAGTTTACAGAACTTGGAGAAACTTCAGAACTAAAGACTAACTGAAAATGATGTCATTACACTCAAAAAAAATTTACAATAGGGAATCCTGTTGCCA…
lincRNA-BC51	Chr.17	55757313	55761232	3919	+	462.012	51.9115	TTTTTTTTTGCTTGTTTTGGTTCTGTTCTCACTTTTAAAGGATGCTGAGATGGTAATATGACTCTCCATATTTTGGTACCAATTCTGAGACTGTATGAATTTTCAGGTGGAACTTTAGCACACACTGAAGCAAAGTTGTGAAGTGCAGGGCGGGAGGTGGGCGTGAGCTTTCTATTTTGCGTTGTAGAAGAAGTGAGATGTAGTAAGCTAATTAACAGACTTTCTAGCAGTTCTTTTTGTGATGTCTCTTTGTTAATCTGAGTCTATCTATTTTCGGCAATAAGGTAAGGACGACAGTGTTTTGAGTGTCCTCCTTTTCTATAAGTGCTTTTTTTCTGTTGAAAGAGGTGATATTATAAGGTTTTTTGAAATTGTGAATTCTAAAAAAGAAATGTTGTA…
lincRNA-BC105	Chr.17	77908126	77913802	5676	-	456.86	51.3325	GTGTGTCCCTGCGTGCATGCATGCATGCACACGTGCGTGCGTGTTTGTGTTTGCAAGATCCTCTGACAATGATCTGCTTTGTCCCAGGGACGTGGTAGTGTATTAGCTGACCAACCAAGACAAGGACACCTGGAAATAGTTAGACTCTTCCACTTCCCTTCAGGACCTGTGAACTCAGATATGTAAGTCAGCTTCTCAGGTGGTCGGACGTGAGAGCGACCACAGTGAAGGAGCCAGCACTCAGGGCTCTCTGCCTTCTATGTGGGAATGAGGTCTTCCCAACAGACTCTCCCTCTTCCAAAAGATTGTGTATCAGTTGCTCCTTCTGGGATTTAGAGATGGACAGAAAAGGGTGTGCGATCTATGCTGTGAGAACTCCCAGCCAGCTTAGAAGTGTCG…
lincRNA-BC134	Chr.11	2421093	2425700	4607	-	423.518	47.5863	TTTGGGGCTCAGGTGACTGGCTCCTGGAAGACAGGGCTGGGCATCCACTGCATCTGTCAGCTGTCCCCCTGACACCCGATGGCCAGTACAGCACACACTGGTGTTTATGGCCCCAAGACAAAGCCCCTGCTGGCACCAGTGGCTGCTTTATCTTCAGTGGAGCCTGGAAAACACTGTACCCCACGTGGCCCAGATAAAACTGGACCCCAGGCTCAAACACCTGCCCAGGCCCCCCAACTGCCCACTCACCCCAGCCTCCTCTGTCCACACCCATTTTGTCATCTCCCTTTCGCTTCCCAAGCTGTGGTCTGCACTAGGCCTGGGGCTGATGGCATCATGTGGGCTTTGGTTGGGGGAGGGCAGATTCTGTACCCACTCAGGCCCATTGAGGGCACTCAC…
lincRNA-BC76	Chr.4	132655709	132658864	3155	+	422.566	47.4793	GGAGGGAGGCAGTGGACTCATGGGTCAGTGCCGTTGCAGACGACAGCACGCCTTGCGGCCCTGGGGATCTTTCCGTGCCCCGGCGAGACCCTTTCCGCCTCACTGCATAGTGACCTCATTCCCGATCAGCCGGTGGGAGCCATCATCGGATCCCAAGAGGAGTCCGCGCAGCCCAGCCAGCACCCCGAAGGTCCTCCTTCACCGGGAACAGAAGCAGGAGACCGATCAAGGAGGTCCTGACGACAGGACTCCTATGGGTCCGACCCTGGGTCTCCCGCAGGCCCCTCTGGTAGTCCTCTTCCCACCCGCCGCCTCGGGCTGCGCCGCAGCCGCCGCCGCCGCAACGTCCAGCACCGCCGCCCCAGTCCCCGCAGCCGCCGCGTCGCCGCCATTTTTTAA…
lincRNA-BC86	Chr.3	149002565	149003846	1281	+	421.651	47.3765	GGCAACCTGCTTGGGTCCCTTTCCACACCGCGGAAGCTTTGTTCTTTTGCTCTTTGCAATAAATCTTGCTGCTGCTCACTCTTTGGGTCCACACTGCCTTTATGAGCTGTAACACCGCGAAGGTCCACAGCTTCACTCCTGAGCCAGCGAGACCACGAACCCCACCAGAAGGAAGAATCTGTGAACACATCCGAACATCAGAAGGAACAAACTCTAGACATGCCGCCTTTAAGAACTGCAACACTCACTGCGAGTGTCCGCGGCTTCATTCTTGAAGTCAGTGAGACGAAGAACCCACCAATTCCAGACACATTTTGGCGACCTAGATGGGACAATCGCCTATCACCGAGTGGTGAGACCATCGCCTATAGCTGAGCGGCGAGACAATCACCTATCGCC…
lincRNA-BC97	Chr.1	145289992	145293354	3362	+	412.267	46.3222	TCCCCAAACTGACTGCACATCTGAGTCATGTTAACAAACACATTCCAGGCCCCACCTGAGCCCTCTGAATCAGAATCCCTGTAAGGAGGATGATGAACTTGAATTTGCACTGACTTTCCCAGCTGTTTCTTACTCTGATCAACTTGGGGGTAGGACCCATTGAGCTGCATCACATCATTCCAAAGCCAAAACACAACAGCAGGACAAGAATATTTTCAAGGCAGTCTCTAAAGCAGAGGAGAAACTGTTGAGGGAACTTAGAAGTAAAGGAGATCTGGCTTGCTGGGCTCCATTTGAACTTTGAGTACAACAGAGACATGAGCCCTTCGGGACACATGCCTGAGGTAGTGACAATCCAACTTTGGAAGAGTGGAAGCCCTAGTTTCAAATTCAAGCATG…
lincRNA-BC17	Chr.8	37556568	37557495	927	+	408.849	45.9381	GTTGGGGTCTTTGGGTTCTTCTAGACGTTTTGTTTTCCCTTCCTGGGGAGTTTCTTGCATGAGTCTTAACTTAAAACTACGTTTCCGCCTTCTCTTTTTCCCTCTTCCCCCTTCATTCCCTCTTGTTTCCTTCCATTTGCGGTTCTGTTTTTGTTTTTTGTTTTGTTTTGTTTTGTTTTTTCCTTTGTTGTACAAGTAACAGAGAGGAGGTTTTTTTTGTAACTCATTTTGGGGGTGGAGGGGGCCACCTGGGTGGCAGGGGCCCTGGAGCTCTATTGACCTGGTACACTGCTCCGGGACTCCTCCCCCGCCACCCTCCGCGCATAGGGTCCTTGGTCTGGACCCTGCCCCCCAAAAGTAGGGCCTTGCTCCTCTACCTTGCTCTGAGCACGGAGAGCC…
lincRNA-BC40	Chr.13	110076483	110076721	238	-	342.083	38.4363	AGTTGTAAAAAACTCCAGTTGATACAAAATAAACTACGAAAGTGGCTTTAACATATCTGAACACACAATAGCTAAGACCCAAACTGGGATTAGATACCCCACTATGCTTAGCCCTAAACCTCAACAGTTAAATCAACAAAACTGCTCGCCAGAACACTACGAGCCACAGCTTAAAACTCAAAGGACCTGGCGGTGCTTCATATCCCTCTAGAGGAGCCTGTTCTGTAATCGATAAACCC
lincRNA-BC51	Chr.2	92322440	92326052	3612	+	326.05	36.6348	TGGGATGTTTCAATTGAAGTCACAGTGTTGAACAGTCCCTTTCATAGAGCAGGTTTGAAACACTCTTTTTGTAGTATCTGGAAGTGGACATTTGGAGCGCTCTCAGGACTACGGTGAAAAAGGAAATATCTTCCAATAAAAGCTACATAGAAGCAATGTCAGAAACTTTTTCATGATGTATCTACTCAGCTAACAGAGTTGAACCTTTCTTTTCAGAGAGCAGTTTAGAAACACTCTTTTTATGGAATCTGCAAGTGGATATTTGTCTAGCTTTCAGGATTTCGTTGGAAACGGGATTACATATAAAAAGCAGACAGCAGCATTCCCAGAAACTTCTTTGTGATGTTTGCATTCAAGTCACAGAGTTGAACATTCCCTTTCATAGAGCAGGTTTGAAAC…
lincRNA-BC186	Chr.3	123210895	123213340	2445	-	289.851	32.5676	AGTTATGTTTCAGTCTGCAGTGTGTTTAGCATTCCCTTGTCAAAGTGCTTGACTGCATGCTGGAAACTTTGTATTTTTGAAGCGGCAAACTCTGTTCTCTGGAATGCTCTGAAGTTATGGCTGGGACCTATCCCCTCACATCTAATGAATGAATTATAAAATGTATATGTCTATGAAGCTTCGGGGTAGTGCCTGTAATCAGAAAACAACTTAGAACCCTTTTGTTTGTTTCCAATTGAGTCATTACTGCCTGCCACTAAGAAACGTGCTTGAATCTAATAAGTATGTGTGTACCGTAAAGAATATATCTTATCTGGAGCTCAGCCTCAATCATGTCTTAACAAAATGACAGGTCTCAGAAAGGGGGAGCTCAATAGCTCAAAAGTGACAAGTCCTTTT…
lincRNA-BC70	Chr.4	132670485	132673824	3339	+	277.987	31.2345	GTTTGGTCACACGGGCTCCAGCTCGGACTCGCCTCTGTCTGTCTTTGCCGGTGTCGCCGGAAGCTGCGTTGGGATGCCGGAGCCCCCGGGCCTTGGAGATGAAGGCAGGTCCCTGCTCCCCCCAGGAAGGACGGAGGCAGTGGGCTCATGGGTCAGTGCGGTTGCAGACGACAGCACGCCTTGCGGCCCTGGGGATCTTTCCGTGCCCCGGCGAGACCCTTTCCGCCTCACTGCATAGTGACCTCATTCCCGATCAGCCGGTGGGAGCCATCATCGGATCCCAAGAGGTGTCCGCGCAGCCCAGCCAGCACCCCGAAGGTCCTCCTTCACCGGGAACAGAAGCAGGAGACCGATCAAGGAGGTCCTGACGACAGGACTCCTATGGGTCCGACCCTGGGT…
lincRNA-BC99	Chr.1	145285953	145287552	1599	+	267.313	30.0351	GAACTATTAGAAATAACTCCCTCTTGCATTTTCACACATGGGGAATGTGATGTTCTCTTGGGTATTATGCTAATCATATTTTGGCAGGTTTCTCTGGAGCAGATGCAGAAATGATCATACCACTTTCCAGGGTGTATTATTTTAGCTCCTTTGACTTGGGCCCTAAGTCTGTTTTACCTGATGTTCCTGAAAGATGTTCCTGATGTCCTTCACTGTTCTTTCATGCTGGATGTTCTTGCCTATGCTGCCTCCTCAGCTATCACCCTCTCTTCCCCTTTTTAATGTAGAACTCATTCTTAATGATTTGTCAAAGGCACCCTATTTCACTGAAATGCCTTCTATATTCCCTACCCTCCAAGTGGATTGTAGACCTTCTAAGGTCTTTTGACATCTGCATAT…
lincRNA-BC4	Chr.9	35753270	35757254	3984	+	261.434	29.3746	CTGGGACCTGGGGAACCAAGGATAGGGGAAGGAGTCAGCACAGTGAAAGGCTGCCTTTATCCCTGCCCACATGTTCCCTCTCTCACAGTTTTCCCCCCACAGAGCCCCTTTCAGTGGCCCCTTGGTCCTCCTAACTAAGCTGTCACCTACCATATGTGGGCCTTTTTGTTTTATAACAGGAGTATTTTCTCTCCAGGTCCACCCCAACCTCCCCTGATTTATAGCCTGAAGCCTTATCTTTCACACTAGTGTTGGTCCCTTCAGGTTTGGCCCATCTTGTATTGCTCTTCTGTTCATTCTTACATCACAGCAATCTAGTCACTCCCTGGTCATCCCTCAGTCACTCATATCAGAGTCATTCTCTCTGGCCATCTTTGGTCACTCACGTGTCACAGCAGC…
lincRNA-BC55	Chr.17	56167647	56170472	2825	+	242.144	27.2072	GGGGCAGGACAGTGTGGAATCTCTAGGGTGTATGGGTAGGTAGGGGGCACAGTTAGTTCTAAGTGGGCTTTTATGCTAAAAGCCTCTGGGGATATCTGTTTTGAAAATAAAGATAGGTGTCCCCTCCTTGCTGTCATCTAGCCCAGACACTCTGCTTGCTCTCTGGCTGTCTGCTCCCTGGGAAGGCTTTAGGAGGACCACCCAGGACAGGATGACCATGCTGCCATCTGCTCTGGAGCTGGGTCTCAGTGCAGAGGGACAGTGACTGTGGATGGTTGCAGTCTCTGGTGGGAGGTGAGGATAGAAGTGATAAAGAGCTAAGAGGAGCTTCTGGGAGCCTTGGAGGAGGTCAGTCTTGCAGTGGTGAAGCCAGGACATAGGAGATGGAGCAGGGCTGTG…
lincRNA-BC1	Chr.1	143283184	143284202	1018	+	235.938	26.5099	CTGGCCTGTACTCAGATCTTCGCGGAGCGGATCAGCGGCCGGAGCGTTTGGCGGACTCTGCGTGGACTTGGAGCTCACAGCGTCTTGCGACTTGGAAGCGGATTCAGAGGACAGGACAGAACACTTGGGCAAGTGAATCTCTGTCTGTCTGTCTGTCTGTCTGTCTCATTGGTTGGTTGATTTCCATTTTCTTAAGGGGCACATACCTCACACCGCACACACACAAACACACACCGCACACACAAACACACACACACACACACGCGCACACACACACTCCTTCCTTCTGCGAGTTAGAAAATTGGTACGGGCCCCTGGGAGCTGCAGGTTTCCTAATCATGTCTGCACCTAAGAACAGTAGGGTCTTGTCTGGCTCTTCTTATGAACGGTCCCCCAGCT…
lincRNA-BC56	Chr.3	140286927	140288708	1781	+	222.625	25.014	TCAGAGTCATTCAAAAGTATAGACAAGACCAGTCTCCCCAACTTCCACTCCTGGTGCAGGATTCTACTTATGTTCATAGGTATGCACCTAACAGACACTGCTGCAAACCTACTATGTGCTAAGCATCCTACCAATAGCTGTGAGAAAAAGAAAAGCTGAATAAGATAAGCTCCTTCCCTACATTATATTTGCAGACGGGAAATAAACAGGCCTAGAAATTACACAAGAGACAAATGAAGAGGAAGAGAAGTCACAAGAGAAGAAGGATGCGGTCACAAACTTAACCAGTGCTCTTATTTTTCCCTTCTCAGGGAAAAACACCAGAAGAAGCTGGGGTTTTATATTCATTGGATGGAAACAGATATTTCTCCTGGGAATTCTCCCAACCAAATAGCCCTT…
lincRNA-BC24	Chr.10	20570961	20574762	3801	+	215.563	24.2206	CAATTGATTCAAAACAATTTTGAATCAATTTTCTATTTTGATTCAAAACAATTGATAATTCTGTAAAAAAACATAAACACTGAATTCTTCAGTGAACCAAAGCAACAAATAATAGAGAAAACTTCTTGAAACTGGAGTGTGGGAAAACTTCTTAACAGAACTAAGAGTTAAAGGTAGTGAGAAGTGTGTGGTGTGTGAATTCTTTAGTGGTAAGGGGAAATGTGGGCTAAATCCTTTTCTTTCATGAAACTCTCATTCTATTTTATATTTCTGGTTTGTTCTTGTTCCCATGTGAGAAAACATACAGTTTCTGAAAATTCAAAATGGTCATCAATGCTTTGGACTTTACATAATTATGTATTAGAGAAGGTGCAACTGTACATTACTTAATATACTATG…
lincRNA-BC136	Chr.11	2229626	2232069	2443	-	171.52	19.2719	GCTGCCTGCAACCTTGTCCCTGTACCTCGGGCCTCCACCACATCCCTGGACCTGCACGAAGGAGCCCTGAGCATGGAAGTCAGGGGAAGGGAGGTCTCGACATGAGCCCAGCCATGGCCAGAGTACTGAGCCCAGGGCCAGCAGCCTCGGCTGGCAGTGCAGGGTGATGGGTCTGTGGGCCGGGCTGCCCAGGGACCTCGGCCCTGGGGTCTGAGGGGCACCAATGCCTTTTGCAGGCCACCATTTCCCTTTCCACTTTCCAAATGTGATTGGACACAGGTGGATGCACCTGCCTGCCCAGCAGACAGCCCGGTTCTGACCCGTGTGGAGCTGCGTGGACTGGGCTCACCTGTGCCTTCTTGCATCAACCAGGTGTGGACCCTGACAAGGTGCCAGCCA…
lincRNA-BC173	Chr.8	141539715	141541201	1486	-	168.676	18.9524	GTTTGGCATATCAAGAGTGTTTTGGAGCCTGGAGATGGGACCGCCTCTCAGTTCTTAGTGCTTAAGGACAGGAATATGCAATTGACTTAATGTGACAGCAACCCGCTTCCCCCGTGGAGACTGTGCAGCGTGTACCCATGGGAGGGACGGATGTGCCCTCCGCGCCGCTCGCCACCCTCCCTGCCGCCTCATCCCCGTGTGTCACTCACTCAGCTGATGAAGCACAAGTGGAAATTATTTATTCTTGCATTGCTGGGAAACATTGATGTGTGGGGACTCACTCCTCTCCGTGTGCTCTTTTGTCAGATGACTTCCATAGATCTATGCACTGAGATTCGTAGAAAGCTGTTGGTGGTGGCTCTGCTGGGCGTGAGGCCGTCGGTCACAGCGAAGGAGCTT…
lincRNA-BC15	Chr.12	13066678	13068589	1911	+	168.132	18.8912	CTTTGGGTTTGTACTTGACCCTTCTTCATGTGTCTCTCCCGTTCCCTCTAAAACAAGTGTGTTTCCCCTCATTTTTGAGGCTGTCAATGGTGTGAGAGCCAGGATCATCACGGGGCCTGAGGTTTTACTCCAGAAAAGCAGAGGAGTGGCAACCTTGGCTTGGGGTTTGGCAGCCCAGGAAAGGCAGGGAGGAGAGCTCAAAGCCGGTTTCATGTTTCACCCAAGGTCTAATTGTGGGAGAGGACAAATCCAGATCCCCTGTTTGACAGAATTAGTTCACAAATGTCTCTTGGCAAAAACATGTGACACCTAACCATGATAATTGACTTAATCCAAGAAAGAGCTCTGTAGGGCAGAGCAATAGGAAATCTCTCTTTCGTTATGGAAAAAAAATAATCC…
lincRNA-BC59	Chr.2	92290884	92291626	742	+	166.316	18.6872	TTGGAGCGCTTTCAGGCCTATGGTGAAAAAGGAAATATCTTCCCCTGAAAACTAGACAGAAGCATTCTCAGAAACTTATTTGTGATGTGTGCCCTCAACTAACAATGTTGAACCTTTCTTTTGATAGAGCAGTTTTGAAACACTATTTTGTTAAATCTGCAAGAGGATATTTGGATAGCTTTGAGGATTTCGTTGGAAACGGGATTGTCTTCATATAAACTCTAGACAGAAGCATTCTCAGAAATTTCTTTGGGATGTTTCAATTGAAGTCACAGTGTTGAACATTCCCTTTGTTAGAGCAGGTTTGAAACACTCTTCTTGTAGTATCTGGAAGTGGACATTTGGAGCGCTCTCAGGACTACCGTGAAAAAGGAAATATCTTCCAATGAAAGCTAGATA…
lincRNA-BC97	Chr.5	151184949	151186959	2010	+	164.578	18.4919	GTGTTATTTGTTGAGTGCTGTGTGTGAGATGGGTGAAGGTTTTGTTTACACGTGTGAAACAAACTTTTGTGTGATTGTCATTACTAATTGAAGGGCAACCAGGTTGTAAAATTCAGCGTATTTATTTTCTTAACAGTATTCATCTTTAGGACTGTCGTTTGAGGATAGCATAGGAATATTTGGTTTGCATTACTGAGAAACTCTAGGTTTGCTGTGATGGTTAAGACCACAGTGAAGTTGGTATTACCAGTTTGGTTCCAGTTCCTCAAATATTTGAAAATTGGCAGCATCTCCTTTACATAAACTTAATGTAACTGAATCACATGGCTTTTTTGTAGGGTTAAAGTAACTTTGGTAACCACTTTTGGCCCAGATCACTGATAATAGGAAGAAATACAA…
lincRNA-BC91	Chr.4	162306983	162308377	1394	+	162.334	18.2397	ATGAAGAGAGAGTCCTTGGAAGGTGTCATCAGGTATTGACCAAACAAGCCACTGTCCTGGATTTGCCTGTTTTTCCGGTTCCAAGGCCATTCTTCTGCCTTGAGTGGTTCCTTGAGACTCTTTATCATCTTGACCTTCCCAGAAGAGAGCTCCACAAAGAGCACATCAGTTTGTGTGCTTGAACTACCGTAGATGTTATATTGGTGGGCTTCAGTAAAGGATGGTTGAAATGCCAGATCAGATATGTGCAGATTTGTGTAAATATCAAAAGCCTCCTGTATTTCTCCTCTGATGGTAATGTACTGAACCCTTACAAGACCTTTCACATCATTAATGCTGACAAGGTAGTGGCCATCTGGAGAGACATATGGAGTGCCCGTCACATCACTATTGAACCCA…
lincRNA-BC55	Chr.10	42384965	42386084	1119	+	157.769	17.7269	GGATGGACTCATCATCGAATGGATTCGAATGGAATCATCGAATGAAATTGATTGAAATCATCATCAAATGGAATCGAATGGCATCATTGAATGGAATCGAATGGAATCATCATCAGATGGAAATGAATGGAATCATCACTGAATGGAATCGAATGGATTCATTGAATGGAATCAGATGGGATCATCGAATGGACTTGAATGGAATCATTGAATGGACTCGAAAGGAATCATTATTGAATGGAATTGAATGGAATCATCGAATGGTCTCGAATGGAATCATTATCAAATGGAATCGAATGGAATCACCGAATAGAATCGAATGGAACAATCATCGAATGGACTCAAATGGAATTATCCTCAAATGGAATCGAAGGGAATTATCTAATGCAATCGAATAGA…
lincRNA-BC94	Chr.21	11094575	11096639	2064	-	151.886	17.0659	ACTGAGGCAGGGAGAATTGCTTGAACCCGGGAGGTGGAGGTTGCAGTGAGCAGAGATGGTGCCATTGCACTCCAGCCTGGGTGACAGAGGGAGACTCTGTCTCAAAAACAAAACAAAACAAAACAAAACTTAAAAATGGTTAGGCACTGTGGCTCATGCCTGTAATTCCAGTACTTTGGGAGGCCAAGACAGGAGGATCACTTGAGCACAGGAGTTCGAGACTAGTCTGCTGGGCAGCATAGTGAGACACTGTCTCTAACTGGGGGGAGGAAAAAAAAAGCCAGGTGTGCGGCCACGTGCCTATAGTCCCAGCTACTCGGGAGGCAAGATGGGAGGATTACTTGAGCCCAAAAGGTTGAGATTGCAGTGAGCCATGGTTGCGCCACTGCACTCCAGCCA…
lincRNA-BC131	Chr.1	168218333	168220501	2168	+	151.6	17.0337	TTAGTTATTTCTTGTCTTCTGCTAGCTTTTGAATTTGTTTGCTCTTGCTTCTCTAGGTCTTTTAATTGTGATGTTAGGGTGTTGATTTTAGATCTTTCCTGCTTTCTCTTGTGGGCATTTAGTGCTATAAATTTCCCTCTACACACTGCTTTAATTTTGAAATGGAGTTTTGCTCAGTTTCCCAGGCTAGAGTGCGGTGGCATGATCTCAGCTCACTGCAACCTCTGCCTTCTGGGTTCAAGTGATTCTTGTGCCTCAGCCTCCCAAGAAACTGGGACTACAGGCATGTGCCACCACACCCGGCTAATTTTTGTATTTTTAGTAGAAACAGGGTTTCACCATGTTGGCCAGGCTGGTCTCGAACTCCTGACCTCAAGTGATCCTCCTGCCTCGGCCTCC…
lincRNA-BC132	Chr.1	168215660	168217613	1953	+	147.754	16.6016	TTCATTTGACACCGTTTGGTTTAGCTCTCTTTGTATGTGTTCAAAAACCAAAGCGTTTTCTTTCAGAGCCTCTCTTGTGTTATGGAGCTCAGTTTTGAGGCACCTGGACTTACTCTCAGCTTTAGAAAGTTGCTGAGAAAGAATCAGAACATGAGAATTCAAATTTTCCTGTAAATGACGCAATTTATCTACTGTGCCCTGGAAATCAAGCTCTTGGTCTCTTTCTGTTGAGTGACTTTGATCATGATCATGTAGAGCAACATTCAGTCTACGATGGTATGATTCCATTTCGTCAGTCTTTGCCTGCTTTGTTTTTCCTTCTCCAGTTTAGAACGGAGCATTGTGTTCTCATCTGTCAGAGCAGTAAGCTGTCCACTATAATGGGCTATCGTTTTTGTT…
lincRNA-BC178	Chr.1	245011532	245013546	2014	-	140.98	15.8404	ATTAGAATAAGCCCTTGAGAATTTGGAAGTGAGCTATACTACTAATGTAGTATATATCTCTTGAGTGTGTTGGAGTAGATGAAAAACCAGGGGTCCCCAAGGGTATATTTTTGAAATTGAACAGAAACAATTCATCTTAATATTTAGTTTTCATTATGTTTAGCTTAATATGTGTGCTAGTTTATTTGGCGTCACACTTATGTCAATCTCAAGTCATGCAGAAATAGCACAGTCTCAGAAAAGAGGTTAGGTGGGAAATAGATGATATGCTTACATTATTGAGCAGGACTATGCTTTCACATCCTAACCAATTGACTAAAAATATAAATGATTGAAGTAATTTTCATTAGTTGCCCCAGGAGTCTTTAATAATAGTTTTAAGGGATAGTAGATTGGACA…
lincRNA-BC401	Chr.4	49514932	49517112	2180	+	137.447	15.4435	GGACTTGGAGCTCACGGCGTCTTGCGACTTGGAAGCGGATTCAGAGGACAGGACAGAACACTTGGGCAAGTGAATCTCTGTCTGTCTGTCTGTCTGTCTGTCTGTCTGTCTGTGTGTCTGTCTCATTGGTTGGTTGATTTCCATTTTCTTAAGGGGCACATACCTCACACCGCACACACACAGACACACACACGCACACACACGCACACACTCACACCCACGCACACACACTCCTTCCTTCTGCGAGTTAGAAAATTAGTAGGGGCCCCTGGGAGCTGCAGGTTTCCTAATCATGTCTGCACCTAAGAACAGTAGGGTCTTGTCTGGCTCTTCTTATGAACGGTCCCCCAGCCCGGACTCCCCAAGGTCCATGCGAGCCTCACCCAGCTTCTCCCTCTC…
lincRNA-BC183	Chr.1	236260415	236260722	307	-	127.136	14.2849	AGTTAACGTCTATTCCCCTGGTCACCTGCTCCATTCTGAGTCACCCCTGGTCACCTGCTCCATTCTGAGTCACCCCTGGTCGCCTGCTCCATTCTGAGTCACCCCTGGCCACCTGCTCCATTCTGAGTCACCCCTGGCCACCTGCTCCATTCTGAGTCACCCCTGGCCGCCTGCTCCATTCTGAGTCACCCCTGGCCGCCTGCTCCATTCTGAGTCACCCCTGGCCGCCTGCTCCATTCTGAGTCACCCCTGGCCGCCTGCTCCATTCTGAGTCACCCCTGGCCACCTGCTCCATTCTGAGTCACCCC
lincRNA-BC19	Chr.14	24774426	24776676	2250	+	124.495	13.9882	GTTTTTGTTAGTTTGAGGGGAAGGGTATGAAGACAGATCTCAAGGTAAAGTCAGAGAGGGCTGTCATCAGTATGCTGGGGAGTTTAGGGACAGGAGGCATTGGTAGGGGATTAGATGTAGCAGCAGTCAGGCTGGGATCAAGATGCCTGGGGGACATCTTGATCTTGGCCTTTCAGGGCAAGTGGGAGGCCAGAAAGGTGGCTAGGAAAGAACAGCATTCTTCAGGTAAGGGTATAGACTTGGGATGTGAGGCGTTATGCTGAAAGGTTCTGTCACGAGGGGATCAGAGGACAGTGGGGAAATTGGGTGGGTTATCTAGCCTGTACTGTCTGCAGGTCCTGAAATTTGATGCTGTCATAGTCTTTGCAGTGGGTCGGTTGGAATGATTCTGGGGGCAGA…
lincRNA-BC58	Chr.2	92297344	92298162	818	+	124.398	13.9773	TGTGGACATTTGGAGCGCTTTCAGGCCTATGGTGAAAAAGGAAATATCTTCCCCTGAAAACTAGACAGAAGCATTCTCAGAAACTTATTTGTGATGTGCGCCCTCAAGTAACAGTGTTGAACCTTTCTTTTGATAGAGCAGTTTTGAAACACTCTTTTTGTAAAATCTGCAAGAGGATATTTGGATAGCTTTGAGGATTTCGTTGGAAACGGGATTGTCTTCATATAAACTCTAGACAGAAGCATTCTCATAAATTTCTTTGGGATGTTTTAATTGAAGTCACAGTGTTGAACATTCCCTGTCATAGAGCAGGTTTGAAACACTCTTCTTGTAGTATCTGGAAGTGGACATTTGGAGCGCTCTCAGGACTACAGTGAAAAAGGAAATATCTTCCAATAA…
lincRNA-BC89	Chr.21	11078739	11080565	1826	-	122.763	13.7936	TAGCTCACTGCAGCCTTGAACTCCTGGGGTCAAGTGATCCTCTAGCTCAAGTGATCCTCCTACTTCAGCCTCTGAGTAGCTGGGACTCTATGTGTGCACCACCACGCCTGGCTCCTTTGCCCATTTTTGTTTGTTTTTTGGAGACAGAGTCTTACTCTTGTCACCTAGGCTGGAGTGCAGTGGCATGATCTCGGCTCACTGCAACCTCCACTTTCTGGGTTCAGGCGATTGTCCTGCCTCAGCCTCCTGAGTAGCTGAGACTACAGGCGTGCACCACCATGCCTGGATAATTTTTGTGTTCTTAGTAGAGACGGGATTTTGCCATGTTGGCCAGGCTGGTCTTGAACTCCTGACCTCAGGTGATCCACCCGCCTTGGCCTCTGAAAGTGCTGGGATTAT…
lincRNA-BC90	Chr.21	11084216	11085291	1075	-	120.198	13.5054	TTTTCAGGCAGAGGGAGCAGCATTTGCAAAGGCTCTGAGATGTGAGAGTTTGTTACTGAAGAAATTTGGTAGGGCTGGAAGCTCAGTGAGCTTGGTGCGAGAGAGTCAAGAGATGAGGCTTTAGAGATAGTATGGGTTTTAAGTCATTCCAAGGAATAGTTTTGATTTAACTCTGAAGGCCATGGAGAGACATTGAAAGGTTTTATCCAAGTGAATGATGGAAGGAGCAAACTGTGGAACCCTTGGGGCAGCACTGAGAAGAGCGACTCATGATGCCCCTTTTCTGAACTGCTTATACAGATTTGATTCTCATTCTTGGCATTACTCCTGATTCCTCCTTCGTCTACATGCACACGCACCTACACACACACACAAACACACACAGAGACACACGTCTGC…
lincRNA-BC53	Chr.2	92318255	92319477	1222	+	120.062	13.4901	TTTTGTAAAATCTGCAAGAGGATATTTGGATAGCTTTGAGGATTTCGTTGGAAACGGGATTGTCTTCATATAAACTCTAGACAGAAGCATTCTCAGAAGCTTCATTGGGATGTTTCAATTGAAGTCACAGAGTTGAACATTCCCTTTCATAGAGCAGGTTTGAAACACTCTTTTTGTAGTATCTGGATGTGGACATTTGGAGCGCTTTCAGGCCTGAGGTGAAAAAGGAAATATCTTCCCCTGAAAACTAGACAGAAGCATTCTCAGAAACTTATTTTTGATGTGCGCCCTCAACTAACAGTGTTGAAGCTTTCTTTTGATAGAGCAGTTTTGAAACTCTCTTTTTGTGGAATCTGCAAGTGGATATTTGTCTAGCTTTGAGGATTTCGTTGGAAACGG…
lincRNA-BC56	Chr.2	92307205	92307488	283	+	117.256	13.1748	GGTTTGAAACACTCTTTTTGTAGTATCTGGAAGTGGACATTTGGAGCGCTCTCAGGACTACAGTGAAAAAGGAAATATCTTCCAATAAAAGCTAGATAGAAGCAATGTCAGAAACTTTTTCATGATGTATCTACTCAGCTAACAGAGTTGAACCTTTCTTTTGAGAGAGCAGTTTTGAAACACTCTTTTTGTGGAATCTGCAAGTGGATATTTGTCTAGCTTTGAGGATTTCGTTGGAAACGGGATTACATATAAAAAGCAGACAGCAGCATTCCCAGAAACTT
lincRNA-BC161	Chr.19	9671137	9673256	2119	-	110.448	12.4099	AGAGTGGCCAGTTGGTGGAGCAGTGAGAACATAGCATTTGTTAAGTTTGCTGTCTTCGAAGGTTGTGGTTTGTGGTACCCCAAAACAATTAAAATAGGAACATCAAAGATCACAGAGCAGCCGGGCACGGTGGCTCACACCTGTAATCCCAGCACCTTGAGAGGCTGAGGTGAGTGAATCATGAGGTCAGGAGTTCGAGACCAGCCTGGCCACCATGGTGAAACCCCGTCTCTACTAAAAATACAAAAAATTAGCCGGGCATGGTGGCAGGCACCTATAGTCCCAGCTATTCAGGAGGCTGAGGCAGGAGAATCACTTGAATCCAGGAGGTGGAGGTTAGAGTGAGCTGAGATCACACCACTGCACTCCAGCCCAGGTGACAGAGTGAGATTCCTTCTC…
lincRNA-BC253	Chr.2	130828916	130830983	2067	-	106.738	11.9931	TGAATTCTCATTTATCTCACCTAAAAGAGAACAGATTCTTTCTCAACAAGTCTAATGAAGACAGTAAAATCAACAGGCTAAAAATTAAGCTCCACGAAACAAGATAAAACTCTGAGAGAAAAGACGGGGCAGGCCGCCATCTTTCCCGTTCAGGCAACGTAGTCATTCCAGCCTGCGGGCTTTGGAGAGTACAAACCGACGAGGGACAGAAGAGATCCCACAGCACAGCATAGCTGCTTTACCAAATCATGGCCAGACTGCTTCTGTAAGCAGGCCCCTGATCCTGTTCCACCTCACTGGACAGGACCTCCCAACTGGGGCCTCCAGCTACCCCCACCAGCATTCCTTGGCCAATGGAAATGTGAAATGTTCCTGGGACAGAGCTCCCGGAGAGGGGCA…
lincRNA-BC110	Chr.6	58778425	58779260	835	-	106.632	11.9812	CGGTCCAATTATCCACTTGCAGATTCTACAGAAAGAGTGTTTCAAAACTGCTCTATCAAGAGAAATGTTCCACCGTGTGTGTGGAATGCAGCCATCACACAGTAGTTTCTGAGATTGCTTCCGTCTAGGTTTTATGGGAAGATATTTCCTTTTCTACCATAGGCTTCAAGGCGCTCTAATATCCGCTTGGAAATACTACAACCACAGCGTTTCAAACTGCTCTATCCAAAGGAAGGTTCCACTCTGTGACTTGAGTGCACACAACCAAAGAAATTTCGGAGAATTCTTCTGTCTAGATTTATACGAAGAAATCCCGTTTCCAACGAAGACCCAAAGGAGGTCCAAATATCCACTTGCAGATCCTTCAGAAAGAGGGTTTCAAAACTGCTCTATCAAGAG…
lincRNA-BC307	Chr.2	72404494	72406191	1697	-	104.239	11.7122	CAGTGATGAACCACCTTTCATCCATGGCTCTAAAGCTTAGGTCTGGGGCTTAGGAACCATAAAAAGTGGGTATCTGGCGCTGGGAGGTAGAGTGAGTAAGCAAAAGGATACTAAAATATGTCCTGTTCACTCTTGGATGCCCATTCACCACATAGATGAGGCTGATTCTTCTCAATACAAGGAAAGGGCATGGCAAACATTACTATTTAGTACACTAAGGGCAGCTCTGGAGGGTCATCTCCTCAGTCTGCTGACTTTCACTGGCTTGTGAACAAGCATGGCATATGGCAAGATGACAGCTTCATTCCAATCCCCCAAGAATGGCGGTTTCTTTAGCCTGATCTAACCCCAGGCTTTTATTGCAATTTTTTCTAGGGCAGGATACAGCTAAGTAGACAG…
lincRNA-BC2001	Chr.14	19529350	19531353	2003	+	103.958	11.6807	GGGGTACGCCTGCAGGTTCACTTCACTACATGGCTATACAGTAGAATTTTGATGCTTGAGGTCCTAACGTACCTGTCGTCCAGGCAGTGAACACAGCACCAGTTGGGTCTTTCTTCCTCCAAGGCTCCCTGTCTCCCTTCTTTTTCTGTCTGGTAGTACCCAACGTCTGTTGATTTCATATTGATGTTGATGTGCATTGGGTGTTGAGCTTCCACTTATAAATGAGAACCTGCAGTGTTTGGTCTTCTGTTCTTGCCTCAGTTGCTTAGCAGAGTGGCCTCCAGTTCCACCCATGTTCCTACTGAGGGCATGATTTTGTTTCTGTGTTTGATTTTCCTTAGTGGTTTTTTCAGCATTCTGTGATGTATAGGTACCACATTTTAAAAAATCCAATTTTCT…
lincRNA-BC72	Chr.X	118797445	118797669	224	-	100.959	11.3437	CAGACCATAATTTATCCTTTTGCTTTTCAGGAGAGACAGGTTTGGGCAAGTCCACCCTCATGGACACCCTGTTCAACACCAAATTCGAAGGGGAGCCAGCCACCCACACACAGCCGGGTGTCCAGCTCCAGTCTAATACCTATGACCTCCAAGAGAGCAACGTGAGGCTAAAGCTCACGATCGTTAGCACAGTTGGCTTTGGGGACCAGATCAACAAAGAGGACA
lincRNA-BC28	Chr.X	114962592	114962811	219	+	99.9138	11.2263	GTTGTTTAAAATGCCAGCGGAAAGTCCATGGGGGTGAAAGAGTCCGGCAATGGCCAGGGAGTTAGCAGCTTGGCGTAGTGTCTTCCCACTGTTTTGTCTGTCTTGAGAATAGCATTCAACGCGACTGTGTTCCCGCAGCAGACGTTAGGCCGCTGCCCACGCCTTGAGTGCCGGACGAGGTCAACATAGGCTTTCCGTCACAGAATATGTTTGGGCAGGA
lincRNA-BC402	Chr.8	81434838	81436032	1194	+	98.8972	11.112	TTTGAAATTGGGGAAAACACACTAGCTGGGTTAGGTACAGCTATCCTAATGGAGAAGAGTGAGCTAAATGCGTTAATTCATGTAAAGTGCTTAGAACACTGGTACATAATAGGTGCATAACACATCTTAAAGTTGTTTAATAATAGATAAGAACCAAGAGGAAAAAGAAATAAGAAAAGATGGGGGAAAGGAAGGAGAAAATAGGAAATGAAAGGATTAGGACTTGGGCATTTATATTAATACAAAATGGTGTAAACGGCCTGAATATCACTGTAGTAGTATCATACGGGGGAAAGTGTGATGGAAAATAGGTTTAAAAATCTTAATTTTTAAAACTTTAGTAAGCTTTATTTATATTTTTTAGGATTTTCTGAACATAGCATGAAGGGTTTAGATTCA…
lincRNA-BC116	Chr.5	167978707	167979488	781	-	96.6562	10.8603	ATTATCTAGTTTAAGTGTGTTGTTGCTTTAGGGTCATGGCATGCTTATGTATTTCTGTTACCATCTGACCATGGTACTATGCCAAGTTCTCTTAGGGGACCTGAATCTTTCCAGTAGACCACATTTGAGAGAGTATGAGTCAACTGGGCATAGTTCCCAACAACCCAAAATACATACGTACTTCACTGAAGCAGATCTCATGATTCCATTGACTTCATTTCTAAAATTGGACTTTGAGCAGCCAATTTCTAAGGATTAAAAAGAAACTTTAATGCATTGTAGACCTCTGTACACAGAAAAATCTTTGTAACTTTTGGGCTTAATTTTCATTCTTAAAAAATCTGGTAACTTTTTCAAATGCAACCACTGTCAGTTTGCTGTGAGGCTAGGCAAACAACA…
lincRNA-BC30	Chr.11	76509322	76509902	580	+	91.1029	10.2363	TAAGGTGACGTGAAGGAGGGAGTTCCTGCACCCTGTTCACCTCTCATCTCCCGTGGCCCTACCCCACTGTTCCTGCCACCCCAGCTCCAGCCATAGCCATGAGCATGCAGGCCCTTGCACACCTGTTCTCTTGCTCAGGCGTTACTGTGGGACCTTGCCCTTGCCCTCACCCCTGTCTCTCAACCTCCTTCCTATCCAGTAGACCTAGTTCTTGCCCGCCCGCAGAAGCTTCCTTGGCCCCTTCCACCTCCCTCCTCTGAACTGCAACAGTATTTTGTTCTTCCTTGGTGCTTCAGCTGCTATGGTACCCCAGCTCCTGTTTGCACACTTCCACTGACAGAGATCACACTTGGAGCTCATCTGGGTGGCTCTGCTGTCACCAAGTTCTTCCTTCTAACT…
lincRNA-BC423	Chr.4	49331276	49331648	372	+	90.2673	10.1424	TCATGCCTGCCTCACCCAGCTTCTCCCTCTCCCCTCCCAGAAACTCAGACCCAAGGGGCAGCTCCTCACCAGGGATGTGGAAGTACTCTACATCATCCCGCAGGGCTTCACCACTCTCACATCCATCATCAACAGAATTCCACAGCTTTACGTTTCCATTTCCTAACCAAGCAGGACAGTCACTCATGTCATTGTGTTCTCCCGTGTCCTCCTCTGGAGATTCTTCACAGTCACCTCATTCATCAATAATATACCATATGTTCTTACTGCCATCATCCAGCAGCTCACCCCCAGCCACCCATGACTCTCCTGTCTGTCCCAGCTACTCTCCAACCACGCCCACATTTCAGCGGGAGTCTGTACCCCACACCCC
lincRNA-BC55	Chr.2	92310028	92310970	942	+	89.8446	10.0949	TCAGAAACTTATTTGTGATGTGCGCCCTCAACTAACAGTGTTGAACCTTTCTTTTGATAGAGCAGTTTTGAAACACTCTTTTTGTAAAATCTGCAAGAGGATATTTGGATAGCTTTGAGGATTTCGTTGGAAACGGGATTGTCTTCATATAAACTCTAGACAGAAGCATTCTCGGAAGCTTCATTGGGATGTTTCAATTGAAGTCACAGTGTTGAACAGTCCCTTTCATAGAGCAGGTTTGAAACACTCTTTTTGTAGTATCTGGAAGTGGACATTTGGAGCGTTCTAAGGACTACGGTGAAAAAGGAAATATCTTCCAATAAAAGCTAGATAGAAGCAATGTCAGAAACTTTTTCATGATGTATCTACTCAGCCAACAGAGTTGAACCTTTCTTTTGA…
lincRNA-BC500	Chr.20	10604802	10606321	1519	+	89.7309	10.0821	GGTGTTACTTTCCCTTATAATTGTTGAAGTCGATGGGCGATTCTGCCCAACCTTAGGAGAAGACATCAGAGAGGCTCGTTGTTGCCTGTAGCTCAAGCATGTCCCAGTCCCTGCTCTTGCACCCACCTCCAGGATTTTGGTTTGGGACAGACTATAACCTAACAGGAACTCAGTGACCAGGTTCCAGTTTCCCAGTTGGAAGGCTTCGCAGGCAGTTCAAATTTCAAGATGGGAGCCTTCCCTTTACAATGTCACCCACTGTCTCCAGTGGGCTTGATGAAATGTCACATAGTGAATTGTAGCAATGACTTATTTTGGATGGACACCCGCTAAAAGTTTCCAATAACCGAATTTCACTCTAAAAGAGGAAAGAAACAATATTCAAGGTCCATTCATTCA…
LincRNA_index	Chromosome	Star_Position	End-position	Length/nt	Reads_Number_Cancer	Cancer_FPKM	Reads_Number_Adjacent	Adjacent_FPKM	log2(fold-change)	p-value
lincRNA-BC63	Chr.1	228744274	228746070	1797	26174.4	295.282	4832.73	267.002	3.46717	1.19639e-05
lincRNA-BC149	Chr.8	43826829	43827386	558	8869.08	100.055	1671.04	92.3228	3.43796	3.26476e-10
lincRNA-BC200	Chr.15	99191769	99192542	774	23816.2	268.678	4540.16	250.837	3.42106	6.41125e-44
lincRNA-BC230	Chr.1	9161525	9164440	2916	16943.2	191.142	3661.09	202.27	3.24029	5.53387e-08
lincRNA-BC64	Chr.1	173861477	173863720	2244	12070.6	136.173	2612.68	144.347	3.23783	7.76565e-19
lincRNA-BC983	Chr.2	61153166	61154719	1554	11254.8	126.969	2603.34	143.831	3.14203	9.11381e-25
lincRNA-BC820	Chr.12	68056716	68058094	1379	7515.55	84.7854	2320.92	128.228	2.72511	1.23768e-09
lincRNA-BC70	Chr.1	228744274	228746070	1797	26174.4	295.282	8433.41	465.934	2.6639	3.30701e-07
lincRNA-BC700	Chr.7	68527404	68527720	317	35309.3	398.336	11462.9	633.308	2.65301	4.20433e-13
lincRNA-BC34	Chr.10	9084446	9085481	1036	8437.85	95.1902	2820.38	155.822	2.61091	5.77127e-14
lincRNA-BC19	Chr.12	125512554	125514382	1829	11128.9	125.549	3856.7	213.077	2.5588	3.46611e-10
lincRNA-BC16	Chr.18	59479314	59482258	2945	17194.2	193.973	6122	338.232	2.51977	3.58508e-08
lincRNA-BC199	Chr.12	68056716	68058094	1379	7515.55	84.7854	2735.51	151.133	2.488	3.25407e-12
lincRNA-BC46	Chr.12	67409270	67409502	233	2877.6	32.4631	1133.47	62.6227	2.37404	1.30242e-10
lincRNA-BC301	Chr.7	61968811	61969620	810	54437.7	614.13	22467.1	1241.27	2.30672	1.15389e-06
lincRNA-BC96	Chr.16	33962597	33964067	1471	266426	3005.64	111156	6141.24	2.29107	0.000172292
lincRNA-BC20	Chr.10	9084446	9085481	1036	8437.85	95.1902	3552.29	196.259	2.27805	1.38441e-05
lincRNA-BC31	Chr.1	211746693	211747462	770	4019.77	45.3484	1747.26	96.5339	2.23194	1.62363e-13
lincRNA-BC37	Chr.8	86749200	86749597	398	2989.47	33.7252	1301.14	71.8861	2.23004	2.82193e-14
lincRNA-BC148	Chr.1	15990736	15994786	4051	22349.5	252.132	9871.96	545.412	2.20876	0.000678323
lincRNA-BC154	Chr.5	178257018	178257310	293	2713.71	30.6142	1200.82	66.3439	2.20617	2.24317e-10
lincRNA-BC32	Chr.2	132326694	132328876	2183	12371.3	139.565	5598.04	309.284	2.17394	6.59648e-08
lincRNA-BC92	Chr.6	151931987	151932401	415	4790.43	54.0424	2201.52	121.631	2.15158	3.02755e-10
lincRNA-BC34	Chr.17	65334135	65335701	1567	10324.4	116.473	4879.18	269.568	2.11128	6.50874e-05
lincRNA-BC33	Chr.22	42224422	42225218	797	5319.32	60.009	2541.9	140.436	2.09526	4.66715e-32
lincRNA-BC72	Chr.1	173861477	173863720	2244	12070.6	136.173	5794.69	320.148	2.08862	3.11615e-05
lincRNA-BC3	Chr.17	38076494	38077123	630	5622.06	63.4244	2877.21	158.962	1.99636	2.2413e-06
lincRNA-BC215	Chr.12	67215518	67216216	699	4031.22	45.4776	2083.9	115.133	1.98186	1.77657e-12
lincRNA-BC32	Chr.4	49305638	49306071	434	7600.45	85.7432	3988.1	220.337	1.96031	3.30354e-55
lincRNA-BC362	Chr.6	26171689	26173649	1961	10916.4	123.152	6076.88	335.739	1.87503	4.61128e-05
lincRNA-BC59	Chr.4	49324071	49324966	896	8949	100.957	5206.44	287.648	1.81136	4.48428e-08
lincRNA-BC8	Chr.22	16160271	16161336	1066	5533.8	62.4287	3408.51	188.315	1.72906	3.29255e-08
lincRNA-BC225	Chr.1	149814031	149814517	487	5971.71	67.3689	4006.65	221.362	1.60568	2.43199e-10
lincRNA-BC112	Chr.19	974169	974404	236	1994.51	22.5008	1347.82	74.465	1.59534	4.40151e-10
lincRNA-BC89	Chr.17	18966805	18967076	272	5065.31	57.1434	3425.46	189.252	1.59428	2.53219e-08
lincRNA-BC126	Chr.1	173979887	173980105	219	2490.58	28.097	1732.34	95.7092	1.55369	5.35259e-12
lincRNA-BC168	Chr.4	49281769	49283371	1603	16961.4	191.347	12018.6	664.013	1.52691	0.000486112
lincRNA-BC88	Chr.16	85531690	85532538	849	6729.06	75.9128	4811.63	265.836	1.51381	1.19091e-07
lincRNA-BC80	Chr.10	18969653	18970144	492	3712.44	41.8813	2668.59	147.436	1.50622	3.15127e-07
lincRNA-BC47	Chr.1	143279089	143279641	553	7771.92	87.6776	5604.92	309.664	1.5015	6.63265e-15
lincRNA-BC49	Chr.5	36102317	36103077	761	8037.42	90.6729	5826.68	321.916	1.49399	9.80178e-07
lincRNA-BC108	Chr.1	121484605	121485418	814	25979	293.078	18985.3	1048.91	1.48239	2.7724e-06
lincRNA-BC222	Chr.17	65334135	65335701	1567	10324.4	116.473	7594.29	419.574	1.473	8.40667e-08
lincRNA-BC70	Chr.4	49318750	49319438	689	16166.5	182.38	11978.5	661.795	1.46249	5.26512e-08
lincRNA-BC18	Chr.1	121484433	121485426	994	26110.7	294.564	19373.4	1070.36	1.46049	0.00119034
lincRNA-BC51	Chr.19	35166645	35166906	262	3102.11	34.996	2303.08	127.242	1.45961	1.14656e-12
lincRNA-BC126	Chr.17	56009214	56009518	305	2514.73	28.3695	1868.22	103.216	1.45867	2.13046e-08
lincRNA-BC220	Chr.4	49288602	49288969	368	4756.04	53.6545	3614.02	199.669	1.42609	8.80368e-06
lincRNA-BC1690	Chr.12	69672052	69672560	509	3408.29	38.4501	2646.49	146.215	1.3949	5.0452e-07
lincRNA-BC31	Chr.3	53896255	53896860	606	3525.17	39.7687	2759.94	152.483	1.38298	5.59164e-07
lincRNA-BC271	Chr.1	173861477	173863720	2244	12070.6	136.173	9457.33	522.505	1.38192	0.00253407
lincRNA-BC68	Chr.14	19918091	19919236	1146	6536.29	73.7381	5204.73	287.554	1.35858	1.76602e-05
lincRNA-BC117	Chr.9	85595903	85597160	1258	6721.65	75.8292	5359.75	296.119	1.35658	9.00718e-13
lincRNA-BC113	Chr.20	46609191	46609487	297	7852.47	88.5864	6266.39	346.209	1.35544	6.72734e-08
lincRNA-BC21	Chr.5	178509643	178510030	388	12774	144.108	10273.6	567.602	1.3442	3.31788e-19
lincRNA-BC232	Chr.2	183643369	183644149	781	5459	61.5848	4442.29	245.43	1.32726	3.73023e-19
lincRNA-BC152	Chr.1	161413088	161413318	231	1680.69	18.9605	1400.07	77.3519	1.29349	6.00803e-12
lincRNA-BC76	Chr.1	143280248	143280844	597	28254.6	318.749	23728.1	1310.94	1.28182	2.67082e-05
lincRNA-BC176	Chr.3	149061083	149061701	619	3691.03	41.6397	3105.4	171.569	1.27917	4.95377e-10
lincRNA-BC108	Chr.10	118033404	118034153	750	5988.01	67.5527	5152.52	284.67	1.24672	2.52792e-08
lincRNA-BC760	Chr.4	49325594	49326036	443	6224.92	70.2254	5431.3	300.072	1.22668	4.35568e-06
lincRNA-BC233	Chr.7	90225813	90226033	221	3107.87	35.061	2734.16	151.059	1.21476	1.34889e-11
lincRNA-BC13	Chr.22	49444310	49444560	251	2198.21	24.7987	1937.53	107.046	1.21204	6.43737e-13
lincRNA-BC219	Chr.12	80059	82211	2153	12568.2	141.786	11359.2	627.58	1.17584	0.000570752
lincRNA-BC276	Chr.8	46845020	46845239	220	4320.27	48.7384	3916.94	216.406	1.17132	1.4914e-06
lincRNA-BC208	Chr.12	132061420	132061878	459	3361.66	37.924	3052.43	168.643	1.16914	1.31278e-08
lincRNA-BC160	Chr.20	62170229	62170826	598	4200.96	47.3925	3817.56	210.915	1.168	6.30305e-16
lincRNA-BC49	Chr.19	4360107	4360355	249	1838.59	20.7417	1679.52	92.7909	1.16048	6.71028e-10
lincRNA-BC140	Chr.5	96366283	96370781	4499	30227.3	341.004	27665.3	1528.47	1.1577	0.0111342
lincRNA-BC174	Chr.7	61968760	61969609	850	13823.7	155.95	12788.7	706.557	1.14221	0.00150145
lincRNA-BC6	Chr.21	9698552	9699769	1218	28234.8	318.526	26217.1	1448.46	1.13689	6.75991e-05
lincRNA-BC20	Chr.10	8094369	8095012	644	9434.33	106.432	8812.36	486.871	1.12832	1.1811e-07
lincRNA-BC228	Chr.5	34140400	34140907	508	2662.75	30.0393	2512.62	138.819	1.11365	1.72958e-08
lincRNA-BC21	Chr.4	49293273	49294665	1393	48702	549.424	46024.3	2542.78	1.11151	0.00212186
lincRNA-BC119	Chr.9	105966682	105967241	560	17915	202.105	17141.4	947.04	1.0936	3.63262e-05
lincRNA-BC8	Chr.1	15990736	15994786	4051	22349.5	252.132	21686.4	1198.14	1.07338	6.91999e-08
lincRNA-BC71	Chr.17	30808249	30808918	670	5554.7	62.6644	5513.69	304.624	1.04062	0.00010304
lincRNA-BC95	Chr.10	47230485	47230699	215	1534.83	17.3149	1528.95	84.4726	1.03546	1.48744e-18
lincRNA-BC36	Chr.10	8095523	8095903	381	3345.2	37.7383	3407	188.232	1.00352	9.63177e-08
lincRNA-BC400	Chr.12	125512554	125514382	1829	11128.9	125.549	11339.8	626.507	1.00285	2.69379e-05
lincRNA-BC162	Chr.16	54964226	54964427	202	2863.75	32.3069	11695.9	64.618	-1.00009	0.00046185
lincRNA-BC102	Chr.1	149911223	149911691	469	3681.13	41.5281	15254.3	84.2781	-1.02107	1.67493e-05
lincRNA-BC50	Chr.4	778410	778968	559	3992.84	45.0446	16602.1	91.7245	-1.02595	0.00150817
lincRNA-BC62	Chr.1	9989300	9989506	207	4399.64	49.6338	18295.8	101.082	-1.02613	0.000108364
lincRNA-BC52	Chr.3	51699530	51699849	320	1960.85	22.121	8181.48	45.2015	-1.03095	3.52714e-05
lincRNA-BC287	Chr.15	68585036	68586645	1610	8925.45	100.691	37523.1	207.31	-1.04185	0.000695623
lincRNA-BC27	Chr.19	6467610	6468319	710	3765.69	42.482	15939.2	88.062	-1.05167	0.0129439
lincRNA-BC60	Chr.4	170642818	170643093	276	2942.3	33.1931	12493.3	69.0239	-1.05621	0.000171505
lincRNA-BC51	Chr.1	145693142	145693348	207	1756.47	19.8154	7465.48	41.2458	-1.05763	0.000225849
lincRNA-BC83	Chr.10	9035708	9036302	595	4333.7	48.89	18465.2	102.018	-1.06121	0.000838216
lincRNA-BC39	Chr.15	70340218	70340448	231	2452.34	27.6656	10514.1	58.089	-1.07017	1.52219e-20
lincRNA-BC1970	Chr.7	130618800	130619408	609	3339.51	37.6741	14359.8	79.3359	-1.0744	8.20971e-11
lincRNA-BC165	Chr.15	42191231	42191453	223	1943.25	21.9224	8380.16	46.2992	-1.07858	9.7387e-05
lincRNA-BC93	Chr.19	9674312	9675631	1320	9088.11	102.526	39512.4	218.3	-1.09032	0.000220167
lincRNA-BC166	Chr.X	66944491	66949694	5204	60511.4	682.649	264638	1462.09	-1.09882	0.00395418
lincRNA-BC19	Chr.6	72012164	72012883	720	9610.63	108.421	42185.3	233.068	-1.10411	3.11864e-05
lincRNA-BC117	Chr.16	30277407	30277804	398	2050.83	23.1361	9062.33	50.0681	-1.11374	2.07385e-07
lincRNA-BC44	Chr.5	69274292	69274881	590	5511.64	62.1787	24383.3	134.714	-1.11541	0.0288928
lincRNA-BC186	Chr.3	149034295	149034946	652	4134.65	46.6444	18423.3	101.786	-1.12577	6.35912e-06
lincRNA-BC265	Chr.13	52585833	52586164	332	3960.04	44.6745	17870.3	98.7312	-1.14405	1.59295e-06
lincRNA-BC107	Chr.17	33332388	33333160	773	7178.7	80.9853	32406.7	179.043	-1.14457	0.0247273
lincRNA-BC38	Chr.2	217071343	217072007	665	4531.18	51.1177	20465.5	113.069	-1.14531	3.23611e-05
lincRNA-BC161	Chr.X	153237001	153237290	290	7888.7	88.9951	35665.3	197.046	-1.14674	6.85417e-11
lincRNA-BC116	Chr.7	6681457	6682168	712	4830.21	54.4912	21920.7	121.109	-1.15221	4.551e-05
lincRNA-BC35	Chr.17	37917364	37917784	421	2949.98	33.2797	13387.8	73.9657	-1.15222	0.0251619
lincRNA-BC66	Chr.12	79984070	79984797	728	8474.34	95.6019	38524.6	212.843	-1.15468	0.000112783
lincRNA-BC2000	Chr.17	76792170	76792858	689	4314.73	48.6759	19682.5	108.743	-1.15965	1.56755e-05
lincRNA-BC36	Chr.3	66551098	66551343	246	4000.67	45.1329	18464.4	102.013	-1.1765	8.00052e-14
lincRNA-BC800	Chr.12	79982686	79983193	508	3011.06	33.9688	13950.7	77.0758	-1.18207	3.50794e-06
lincRNA-BC1430	Chr.1	29192512	29193058	547	3103.32	35.0095	14380.7	79.4512	-1.18232	4.83969e-11
lincRNA-BC46	Chr.5	79776976	79777599	624	7519.93	84.8348	34948.4	193.085	-1.18651	0.0486963
lincRNA-BC5	Chr.15	59953054	59954258	1205	9631	108.651	45120	249.282	-1.19808	0.0374228
lincRNA-BC21	Chr.1	226331833	226332035	203	1164.24	13.1341	5473.31	30.2393	-1.2031	1.92274e-08
lincRNA-BC84	Chr.17	54908153	54908439	287	2162.44	24.3952	10177	56.2263	-1.20465	0.00165535
lincRNA-BC67	Chr.12	122630792	122631540	749	4056.58	45.7636	19161.4	105.864	-1.20994	0.000948668
lincRNA-BC80	Chr.1	247462123	247463326	1204	7372.87	83.1758	34887.4	192.748	-1.21248	0.00111948
lincRNA-BC14301	Chr.12	85224	85904	681	5248.28	59.2076	24900.2	137.57	-1.21631	0.00117723
lincRNA-BC19	Chr.20	24912018	24912943	926	5338.23	60.2223	25350.1	140.056	-1.21763	0.00143892
lincRNA-BC45	Chr.11	6515283	6515550	268	4716.34	53.2066	22457.6	124.075	-1.22154	3.24308e-05
lincRNA-BC211	Chr.16	84696007	84698491	2485	20141.9	227.227	96138.2	531.15	-1.22498	0.014303
lincRNA-BC7	Chr.16	30709518	30709782	265	3391.15	38.2567	16200	89.5029	-1.22622	5.38675e-08
lincRNA-BC161	Chr.7	63970033	63970362	330	2106.6	23.7652	10139.9	56.0216	-1.23713	1.26242e-09
lincRNA-BC122	Chr.2	46855699	46855931	233	1425.85	16.0855	6881.75	38.0207	-1.24102	0.000240185
lincRNA-BC201	Chr.5	132441365	132441665	301	3862.13	43.5699	18865.3	104.228	-1.25834	0.000296369
lincRNA-BC76	Chr.11	94900633	94902471	1839	17355.6	195.794	85544.8	472.623	-1.27136	0.00220817
lincRNA-BC157	Chr.22	16158921	16159404	484	2941.91	33.1887	14654.5	80.9641	-1.28659	8.98311e-05
lincRNA-BC37	Chr.3	149008409	149009630	1222	6224.9	70.2252	31462.4	173.825	-1.30758	0.0256716
lincRNA-BC132	Chr.8	94730068	94730343	276	2693.21	30.383	13642.2	75.3713	-1.31075	0.000275003
lincRNA-BC216	Chr.5	44816734	44818399	1666	18946.6	213.743	95987.8	530.319	-1.31098	3.12562e-05
lincRNA-BC37	Chr.12	89918919	89919164	246	1935.1	21.8305	9811.97	54.2098	-1.31221	0.000439168
lincRNA-BC103	Chr.9	80332690	80333340	651	6412.14	72.3374	33089.9	182.817	-1.33758	0.0280556
lincRNA-BC40	Chr.12	13069255	13070344	1090	6339.18	71.5144	32724.6	180.799	-1.33808	8.5636e-06
lincRNA-BC49	Chr.19	23539254	23539581	328	3934.97	44.3917	20323.6	112.285	-1.33881	0.0122153
lincRNA-BC124	Chr.11	122941860	122942213	354	2659.47	30.0023	13750.3	75.9685	-1.34033	4.94004e-07
lincRNA-BC12	Chr.22	46480409	46481743	1335	6811.89	76.8472	35307.7	195.07	-1.34393	0.00855869
lincRNA-BC30	Chr.16	21877425	21878107	683	7438.09	83.9116	38668.4	213.637	-1.34822	0.0228941
lincRNA-BC164	Chr.6	125284141	125284573	433	2840.42	32.0438	14774.1	81.6247	-1.34896	0.00316379
lincRNA-BC170	Chr.15	101108504	101108705	202	1583.12	17.8597	8343.84	46.0986	-1.36801	0.000216633
lincRNA-BC33	Chr.20	7960708	7961365	658	5460.69	61.6038	28813.7	159.192	-1.36967	0.00083002
lincRNA-BC60	Chr.15	72564396	72564619	224	1985.1	22.3946	10498.9	58.0052	-1.37304	4.02867e-05
lincRNA-BC11	Chr.19	57957362	57958091	730	4069.42	45.9085	21681.3	119.786	-1.38363	0.0140493
lincRNA-BC81	Chr.2	105962799	105963052	254	2355.69	26.5753	12555	69.3645	-1.38411	2.42917e-06
lincRNA-BC149	Chr.7	77410270	77410562	293	3062.51	34.5492	16352.2	90.3438	-1.38677	0.00028592
lincRNA-BC101	Chr.1	144606890	144607097	208	1278.82	14.4268	6831.78	37.7447	-1.38752	0.000641663
lincRNA-BC984	Chr.8	42984136	42985888	1753	12441.9	140.361	67228.4	371.428	-1.40394	0.00647545
lincRNA-BC102	Chr.5	68890053	68890278	226	2181.31	24.608	11934.6	65.9372	-1.42196	0.0030554
lincRNA-BC177	Chr.14	81727673	81728018	346	1900.49	21.4401	10449.7	57.7334	-1.4291	0.000194622
lincRNA-BC76	Chr.5	69082564	69082765	202	1533.37	17.2985	8499.98	46.9612	-1.44082	5.82859e-08
lincRNA-BC74	Chr.16	2728564	2729307	744	4151.41	46.8335	23040.7	127.297	-1.44258	0.000607327
lincRNA-BC200	Chr.16	1583738	1583937	200	1870.6	21.1029	10525	58.1494	-1.46233	4.60825e-15
lincRNA-BC761	Chr.15	75940255	75940537	283	2814.02	31.7459	15843.6	87.5336	-1.46327	5.13165e-12
lincRNA-BC354	Chr.12	384677	384886	210	1826.26	20.6027	10311.9	56.9718	-1.46742	5.25624e-07
lincRNA-BC141	Chr.15	43695852	43696132	281	3171.67	35.7807	17927.5	99.0469	-1.46893	0.00273206
lincRNA-BC103	Chr.7	128279302	128279925	624	5760.75	64.989	32952.7	182.059	-1.48614	0.00641665
lincRNA-BC95	Chr.1	245868249	245868762	514	2929.29	33.0463	16875.9	93.2369	-1.49641	0.0184581
lincRNA-BC2	Chr.5	149876146	149876368	223	1245.39	14.0497	7241.06	40.0058	-1.50967	1.46235e-19
lincRNA-BC161	Chr.2	87918821	87919114	294	1693.22	19.1018	9891.8	54.6508	-1.51654	0.000331661
lincRNA-BC5	Chr.1	157092363	157093602	1240	9273.52	104.618	54366.7	300.368	-1.52161	0.0224883
lincRNA-BC272	Chr.3	49061192	49061746	555	2991.6	33.7492	17627.7	97.3905	-1.52893	0.0264881
lincRNA-BC37	Chr.4	123073539	123073740	202	3554.32	40.0974	21003.8	116.043	-1.53308	1.21484e-08
lincRNA-BC40	Chr.2	98092253	98092685	433	2199.91	24.8179	13055.5	72.1298	-1.53921	0.00641247
lincRNA-BC225	Chr.1	208007467	208008836	1370	7500.52	84.6159	44617.2	246.504	-1.54261	0.00409349
lincRNA-BC1	Chr.2	206985002	206985512	511	3641.86	41.085	21858.3	120.764	-1.55551	0.000764276
lincRNA-BC40	Chr.15	68480781	68481822	1042	6868.4	77.4847	41425	228.868	-1.56253	0.0275753
lincRNA-BC47	Chr.7	72491730	72491955	226	1719.36	19.3967	10370.5	57.2958	-1.56262	9.75589e-06
lincRNA-BC140	Chr.3	167387883	167388096	214	1327.77	14.979	8319.75	45.9654	-1.61761	3.66539e-05
lincRNA-BC59	Chr.9	114695716	114696569	854	6937.87	78.2684	43510.4	240.389	-1.61887	0.000123485
lincRNA-BC77	Chr.19	54959691	54960015	325	1682.81	18.9843	10628.7	58.7221	-1.6291	0.00118189
lincRNA-BC49	Chr.5	69707046	69707255	210	1362.48	15.3706	8623.02	47.641	-1.63203	1.94864e-05
lincRNA-BC58	Chr.15	72879767	72880090	324	2619.89	29.5558	16623.4	91.8421	-1.63571	0.032366
lincRNA-BC159	Chr.3	195422237	195422599	363	3216.12	36.2821	20426.9	112.856	-1.63715	0.0196811
lincRNA-BC247	Chr.2	207942007	207943610	1604	9777.9	110.308	62401	344.757	-1.64404	0.0114151
lincRNA-BC150	Chr.16	29427440	29427648	209	1498.79	16.9084	9581.06	52.934	-1.64645	2.84494e-05
lincRNA-BC164	Chr.7	143983416	143983853	438	3023.08	34.1044	19615.5	108.373	-1.66798	5.02502e-05
lincRNA-BC13	Chr.5	35877565	35877779	215	2067.34	23.3223	13649.6	75.4123	-1.69309	0.00467943
lincRNA-BC157	Chr.3	45636022	45636284	263	3975.83	44.8526	26337.3	145.51	-1.69785	1.62479e-06
lincRNA-BC4	Chr.15	49938192	49938395	204	1534.44	17.3105	10178.5	56.2349	-1.69982	5.00755e-11
lincRNA-BC102	Chr.19	36761907	36762567	661	5970.95	67.3603	39725.4	219.478	-1.7041	0.000348826
lincRNA-BC14	Chr.19	54956143	54956484	342	3072.99	34.6674	20463.9	113.06	-1.70544	0.00325648
lincRNA-BC142	Chr.19	57937820	57938310	491	5717.33	64.4991	39713.3	219.411	-1.76628	0.0160919
lincRNA-BC62	Chr.1	161930128	161931085	958	5583.17	62.9856	38845.4	214.615	-1.76866	0.0172536
lincRNA-BC155	Chr.11	82688933	82689889	957	5667.07	63.9321	39786.2	219.813	-1.78166	0.0419616
lincRNA-BC28	Chr.X	93759204	93759419	216	1148.66	12.9584	8071.69	44.595	-1.78299	0.000116019
C/A- lincRNA-BC97	Chr.15	39883382	39886435	3054	34852.6	393.184	247442	1367.08	-1.79782	6.57309e-07
lincRNA-BC48	Chr.16	21523342	21523543	202	1299.53	14.6605	9231.32	51.0017	-1.79861	0.00150309
lincRNA-BC201	Chr.16	29530679	29531383	705	5817.74	65.6318	41409.1	228.78	-1.80149	6.25279e-128
lincRNA-BC203	Chr.19	16755492	16755702	211	1889	21.3105	13690.3	75.637	-1.82753	0.000125311
lincRNA-BC121	Chr.4	142947730	142947929	200	1634.79	18.4426	11950.3	66.024	-1.83995	0.00148869
lincRNA-BC202	Chr.8	23430514	23430717	204	2390.23	26.9649	17472.9	96.5352	-1.83997	2.43537e-07
lincRNA-BC119	Chr.5	79778227	79778979	753	4778.65	53.9095	34948.4	193.085	-1.84062	0.0314694
lincRNA-BC139	Chr.16	70195754	70195960	207	1911.72	21.5667	14026.1	77.4923	-1.84524	0.000617581
lincRNA-BC10	Chr.17	4892487	4892701	215	2053.4	23.1651	15499.6	85.6332	-1.88621	0.00915737
lincRNA-BC93	Chr.11	72948387	72949126	740	5812.14	65.5686	43969.3	242.924	-1.88943	0.0413119
lincRNA-BC158	Chr.7	74298150	74298550	401	3235.91	36.5054	24753.5	136.76	-1.90546	0.00711157
lincRNA-BC162	Chr.22	39258901	39259692	792	4755.99	53.6539	36444.9	201.353	-1.90797	0.0196581
lincRNA-BC400	Chr.3	196077621	196078048	428	4092.42	46.1679	31389.8	173.424	-1.90934	0.0194715
lincRNA-BC32	Chr.8	144819911	144820113	203	1315.49	14.8405	10120.6	55.9147	-1.91369	0.000481879
lincRNA-BC49	Chr.10	37554355	37554990	636	4901.28	55.293	37796	208.817	-1.91707	0.00250638
lincRNA-BC19	Chr.19	56821190	56821458	269	2407.02	27.1544	18635.3	102.957	-1.92279	0.000455718
lincRNA-BC20	Chr.5	151187615	151189000	1386	10857.2	122.483	84638.4	467.616	-1.93274	0.00850118
lincRNA-BC75	Chr.1	246936386	246936590	205	1304.6	14.7177	10189	56.2928	-1.9354	3.03796e-05
lincRNA-BC2002	Chr.13	53267329	53268045	717	4927.12	55.5845	39343.3	217.366	-1.96737	0.0275986
lincRNA-BC289	Chr.4	17626492	17626968	477	7768.68	87.6411	62479.7	345.192	-1.97772	0.000584366
lincRNA-BC22	Chr.5	68953547	68953747	201	1340.3	15.1204	10898.9	60.215	-1.99363	2.75374e-10
lincRNA-BC71	Chr.1	93830930	93831263	334	3539.37	39.9288	28937	159.873	-2.00142	0.00319571
lincRNA-BC48	Chr.19	58201221	58201440	220	1846.57	20.8318	15161.3	83.7639	-2.00754	7.5995e-05
lincRNA-BC256	Chr.13	33924541	33924754	214	2364.9	26.6792	19591.1	108.238	-2.02042	0.000105614
lincRNA-BC97	Chr.7	130620376	130620589	214	1702.01	19.2009	14197.8	78.4409	-2.03043	0.00013775
lincRNA-BC94	Chr.1	93829955	93830222	268	3467.01	39.1126	28937	159.873	-2.03122	0.0321194
lincRNA-BC91	Chr.14	81643918	81644170	253	3139.54	35.4182	26960.5	148.953	-2.0723	0.000150816
lincRNA-BC162	Chr.3	139076082	139076289	208	2799.48	31.5818	24401.8	134.817	-2.09383	0.000974298
lincRNA-BC54	Chr.5	34190950	34191852	903	4831.64	54.5074	42950.7	237.297	-2.12217	0.0259306
lincRNA-BC216	Chr.1	32680289	32680508	220	2598.14	29.3104	23805.8	131.524	-2.16584	6.71983e-06
lincRNA-BC206	Chr.1	145499176	145499382	207	2487.92	28.0671	22820.4	126.079	-2.16738	0.0108744
lincRNA-BC404	Chr.11	77375203	77377057	1855	15456.7	174.372	142272	786.032	-2.17242	0.0121039
lincRNA-BC108	Chr.15	43697394	43697689	296	1938.43	21.8681	17927.5	99.0469	-2.17929	0.0147084
lincRNA-BC80	Chr.14	92243001	92243296	296	2656	29.9632	24976.5	137.992	-2.20332	0.0125086
lincRNA-BC59	Chr.10	45951559	45951794	236	2997.25	33.8129	28185.7	155.722	-2.20333	2.3021e-05
lincRNA-BC160	Chr.1	159833370	159833606	237	2009.49	22.6697	19013.2	105.046	-2.21218	0.00661557
lincRNA-BC90	Chr.15	59150458	59150695	238	3260.24	36.7799	31325.7	173.07	-2.23437	0.0245242
lincRNA-BC38	Chr.19	58811301	58813139	1839	15372.6	173.424	148147	818.494	-2.23867	1.37827e-05
lincRNA-BC142	Chr.9	125610176	125610509	334	3188.43	35.9697	30770.2	170.001	-2.24069	0.0113553
lincRNA-BC191	Chr.1	20977043	20977333	291	1741	19.6408	16883.3	93.2777	-2.24768	0.00060126
lincRNA-BC373	Chr.14	95878624	95878865	242	2029.58	22.8964	19796.9	109.375	-2.25609	0.0271158
lincRNA-BC77	Chr.1	208038474	208039762	1289	11208.3	126.445	111113	613.884	-2.27946	0.00322672
lincRNA-BC241	Chr.19	24232213	24232613	401	2001	22.5739	19930.8	110.115	-2.28628	0.0228881
lincRNA-BC70	Chr.19	24238351	24238823	473	3709.14	41.8441	36996.9	204.403	-2.28832	0.0454371
lincRNA-BC1350	Chr.2	207944550	207945385	836	6207.57	70.0296	62401	344.757	-2.29954	0.0146666
lincRNA-BC120	Chr.19	57844814	57845523	710	3558.98	40.15	35956.9	198.657	-2.30681	0.000338179
lincRNA-BC43	Chr.1	208013548	208014200	653	3891.03	43.896	39446.7	217.937	-2.31175	0.0391539
lincRNA-BC5	Chr.X	114962257	114962498	242	1905.1	21.492	19434.1	107.371	-2.32073	7.02063e-10
lincRNA-BC151	Chr.2	85541820	85542076	257	2312.96	26.0933	23800.7	131.496	-2.33326	0.0119188
lincRNA-BC58	Chr.16	29514942	29515974	1033	7478.75	84.3703	77011.3	425.477	-2.33427	3.129e-05
lincRNA-BC42	Chr.9	115448192	115448424	233	1657.85	18.7028	17254.7	95.3297	-2.34967	1.56531e-13
lincRNA-BC69	Chr.6	25987986	25988205	220	1961.05	22.1232	20469.1	113.089	-2.35382	6.63068e-05
lincRNA-BC770	Chr.11	82691162	82691412	251	3794.82	42.8106	39786.2	219.813	-2.36024	0.0416012
lincRNA-BC69	Chr.1	150968071	150968293	223	1984.06	22.3829	20921	115.586	-2.36849	2.11799e-05
lincRNA-BC154	Chr.X	93823462	93824123	662	3820.22	43.0972	40769.6	225.247	-2.38584	0.0204505
lincRNA-BC155	Chr.22	24968579	24968980	402	2012.98	22.7091	21610.7	119.396	-2.39442	0.00664282
lincRNA-BC1432	Chr.X	73471378	73471742	365	2237.85	25.246	24216.5	133.793	-2.40587	0.00345624
lincRNA-BC106	Chr.12	78787	79218	432	2709.71	30.5692	29605.5	163.566	-2.41973	0.0415727
lincRNA-BC219	Chr.14	74524885	74525086	202	1945.32	21.9458	21311.4	117.742	-2.42362	2.78814e-260
lincRNA-BC96	Chr.4	763893	764094	202	1410.98	15.9177	15464.9	85.4414	-2.4243	0.000239116
lincRNA-BC265	Chr.18	42876516	42877144	629	6025.41	67.9746	66697.8	368.496	-2.43858	0.00525903
lincRNA-BC70	Chr.1	208032193	208032413	221	2086.52	23.5387	23310.2	128.786	-2.45187	0.00278209
lincRNA-BC31	Chr.19	55554011	55554519	509	3303.5	37.2679	37113.2	205.045	-2.45994	0.00658048
lincRNA-BC7	Chr.15	68482574	68482847	274	3671.55	41.42	41425	228.868	-2.46611	0.00688841
lincRNA-BC80	Chr.10	37524891	37526321	1431	9543.33	107.661	110045	607.982	-2.49753	0.00591587
lincRNA-BC5	Chr.16	89630315	89630539	225	1743.22	19.6658	20466.7	113.075	-2.52352	0.0268337
lincRNA-BC39	Chr.1	208034093	208034474	382	1961.85	22.1323	23310.2	128.786	-2.54075	0.00087829
lincRNA-BC151	Chr.14	23348131	23348375	245	2475.85	27.9309	29516	163.072	-2.54557	0.0180018
lincRNA-BC295	Chr.1	208017094	208017614	521	4227.87	47.696	50853.3	280.957	-2.55841	0.0308307
lincRNA-BC290	Chr.3	73025726	73026076	351	3360.4	37.9098	40453.2	223.498	-2.55962	0.0361823
lincRNA-BC61	Chr.2	61152262	61152480	219	2089.42	23.5714	25640.1	141.658	-2.5873	0.00127406
lincRNA-BC283	Chr.19	58985299	58985913	615	4114.3	46.4148	51881.2	286.637	-2.62657	0.000110821
lincRNA-BC79	Chr.18	33755146	33755591	446	2916.45	32.9014	36832.3	203.493	-2.62876	0.0167652
lincRNA-BC51	Chr.7	63812509	63812760	252	1967.16	22.1922	24899.9	137.569	-2.63203	0.0442602
lincRNA-BC125	Chr.2	207940365	207940986	622	4894.12	55.2122	62401	344.757	-2.64252	0.0138911
lincRNA-BC174	Chr.6	32004458	32004659	202	1906.51	21.508	24437.4	135.013	-2.65015	0.00165204
lincRNA-BC141	Chr.16	69360402	69360854	453	3224.87	36.3808	42032.9	232.226	-2.67428	0.0199719
lincRNA-BC60	Chr.10	9075602	9075804	203	1231.9	13.8975	16262.2	89.8464	-2.69264	0.000115551
lincRNA-BC52	Chr.14	68115822	68116091	270	2281.52	25.7386	30294.2	167.371	-2.70105	0.0147616
lincRNA-BC17	Chr.14	92241484	92241805	322	1860.2	20.9856	24976.5	137.992	-2.71711	0.0216805
lincRNA-BC139	Chr.X	73464878	73465099	222	2881.96	32.5123	39232.9	216.756	-2.73702	0.0330596
lincRNA-BC140	Chr.11	94905091	94906090	1000	6254.74	70.5618	85544.8	472.623	-2.74373	0.00332632
lincRNA-BC46	Chr.3	149042105	149042364	260	2215.45	24.9932	30642.1	169.293	-2.75992	0.0298858
lincRNA-BC123	Chr.15	68587188	68587689	502	2638.73	29.7684	37523.1	207.31	-2.79993	3.74153e-06
lincRNA-BC2901	Chr.9	114697146	114697481	336	3040.92	34.3057	43510.4	240.389	-2.80885	0.0012783
lincRNA-BC134	Chr.18	59476441	59476851	411	4064.09	45.8483	58684.2	324.222	-2.82204	0.00722135
lincRNA-BC103	Chr.1	162751500	162752696	1197	6492.57	73.2449	94408.4	521.593	-2.83213	0.00874359
lincRNA-BC87	Chr.11	117075525	117076254	730	3886.67	43.8468	58332.4	322.279	-2.87776	0.00224205
lincRNA-BC105	Chr.5	96371304	96372264	961	4965.83	56.0212	75432.3	416.753	-2.89515	0.0239062
lincRNA-BC1	Chr.5	138724736	138724944	209	1320.65	14.8987	20229.6	111.766	-2.90722	0.00359909
lincRNA-BC1691	Chr.7	32623997	32624196	200	1473.6	16.6241	22801.2	125.974	-2.92177	0.0167412
lincRNA-BC205	Chr.1	208021418	208021794	377	6205.5	70.0063	98501.1	544.205	-2.95859	0.000220005
lincRNA-BC20	Chr.3	112321010	112321779	770	5364.02	60.5134	85425.8	471.966	-2.96336	0.00721741
lincRNA-BC120	Chr.5	44819930	44820951	1022	5939.18	67.0019	95987.8	530.319	-2.98459	4.51751e-05
lincRNA-BC17	Chr.16	29511904	29512393	490	4664.46	52.6213	77011.3	425.477	-3.01536	0.000459787
lincRNA-BC145	Chr.4	8361571	8362128	558	2971.66	33.5243	49243.7	272.064	-3.02067	0.00987475
lincRNA-BC59	Chr.15	39880429	39882731	2303	14878.5	167.85	247442	1367.08	-3.02586	2.12617e-07
lincRNA-BC166	Chr.18	59477508	59477744	237	3491.21	39.3855	58684.2	324.222	-3.04125	0.00451509
lincRNA-BC53	Chr.16	80635047	80635264	218	2046.57	23.088	36312.6	200.622	-3.11926	0.0107301
lincRNA-BC139	Chr.3	112319652	112320486	835	4796.25	54.1081	85425.8	471.966	-3.12477	0.00197695
lincRNA-BC176	Chr.16	29533101	29533542	442	2301.78	25.9672	41409.1	228.78	-3.1392	0.00712622
lincRNA-BC136	Chr.X	73462597	73463010	414	2165.76	24.4326	39232.9	216.756	-3.14919	0.00741386
lincRNA-BC142	Chr.15	102294343	102294680	338	2525.51	28.4911	46042.2	254.377	-3.15838	0.0299111
lincRNA-BC82	Chr.1	208040389	208041314	926	6038.47	68.122	111113	613.884	-3.17177	0.00303873
lincRNA-BC78	Chr.19	58232866	58233067	202	2447.82	27.6147	45067.3	248.99	-3.17258	0.00020059
lincRNA-BC106	Chr.22	46471551	46472653	1103	5914.63	66.7249	109021	602.327	-3.17425	1.69832e-17
lincRNA-BC2470	Chr.19	56146389	56147022	634	4811.4	54.279	90223.3	498.471	-3.19904	0.047095
lincRNA-BC93	Chr.5	43379870	43380079	210	1384.38	15.6176	26027.9	143.8	-3.20282	1.94744e-05
lincRNA-BC196	Chr.9	80334707	80334926	220	1726.12	19.4729	33089.9	182.817	-3.23086	0.0219038
lincRNA-BC89	Chr.19	37760218	37760472	255	1765.05	19.9121	33908.1	187.338	-3.23392	0.0494061
lincRNA-BC137	Chr.10	37679967	37680168	202	1496.55	16.8831	29225.4	161.466	-3.25758	0.00816553
lincRNA-BC105	Chr.5	34190049	34190302	254	2159.46	24.3616	42950.7	237.297	-3.28401	0.0172481
lincRNA-BC985	Chr.7	74439246	74439729	484	2801.2	31.6013	56212.4	310.566	-3.29684	0.00425482
lincRNA-BC180	Chr.5	37289813	37290018	206	1135.46	12.8095	23189.5	128.119	-3.32219	0.020366
lincRNA-BC12	Chr.10	37529154	37529812	659	5355.86	60.4212	110045	607.982	-3.3309	0.000896954
lincRNA-BC130	Chr.11	77371809	77372678	870	6912.05	77.9771	142272	786.032	-3.33346	0.0122073
lincRNA-BC61	Chr.X	73495054	73495536	483	4657.34	52.541	97306.8	537.607	-3.35504	0.00117142
lincRNA-BC136	Chr.5	44822044	44822353	310	4398.76	49.6239	95987.8	530.319	-3.41775	0.000398642
lincRNA-BC1380	Chr.X	73467909	73468108	200	1429.82	16.1302	31405.6	173.511	-3.42719	0.0207864
lincRNA-BC92	Chr.X	93830472	93830820	349	1858.66	20.9682	41013.6	226.594	-3.43384	0.0477738
lincRNA-BC22	Chr.5	139501034	139501438	405	2658.42	29.9905	58782.9	324.768	-3.43683	1.47129e-05
lincRNA-BC146	Chr.20	33855385	33855596	212	1204.29	13.586	27642.8	152.723	-3.49072	0.0113358
lincRNA-BC56	Chr.18	33757041	33757248	208	1576.38	17.7837	36832.3	203.493	-3.51635	0.00156596
lincRNA-BC120	Chr.1	208037450	208037947	498	4509.93	50.878	111113	613.884	-3.59285	0.00708115
lincRNA-BC107	Chr.16	29513536	29514007	472	3090.44	34.8643	77011.3	425.477	-3.60926	0.0027348
lincRNA-BC218	Chr.19	56149403	56150002	600	3533.1	39.8581	90223.3	498.471	-3.64456	0.0300532
lincRNA-BC112	Chr.18	42874975	42875183	209	2511.92	28.3378	66697.8	368.496	-3.70085	0.0280893
lincRNA-BC124	Chr.X	73442632	73442878	247	1251.91	14.1232	33541.3	185.311	-3.71381	0.0177625
lincRNA-BC59	Chr.19	58807462	58808400	939	5517.12	62.2405	148147	818.494	-3.71705	4.05187e-06
lincRNA-BC20	Chr.X	73480244	73481113	870	5585.57	63.0127	154354	852.785	-3.75847	2.27883e-06
lincRNA-BC81	Chr.2	91816358	91816800	443	2868.51	32.3606	79633.9	439.966	-3.76508	0.0154126
lincRNA-BC174	Chr.X	73493832	73494473	642	3490.55	39.3781	97306.8	537.607	-3.77109	0.00203416
lincRNA-BC1351	Chr.5	151189609	151189848	240	2920.78	32.9503	84638.4	467.616	-3.82696	0.00582063
lincRNA-BC148	Chr.5	34192406	34192647	242	1481.85	16.7173	42950.7	237.297	-3.82728	0.0141131
lincRNA-BC259	Chr.7	74444391	74444663	273	1936.88	21.8506	56212.4	310.566	-3.82916	0.00573142
lincRNA-BC202	Chr.7	74441963	74442193	231	1853.94	20.9149	56212.4	310.566	-3.8923	0.000618419
lincRNA-BC210	Chr.15	41596724	41597187	464	2438.73	27.5122	75180.9	415.364	-3.91623	1.79402e-05
lincRNA-BC306	Chr.3	114052786	114053455	670	4074.91	45.9704	127370	703.703	-3.93619	0.000927102
lincRNA-BC94	Chr.5	168091579	168091893	315	2071.4	23.3682	67517.4	373.024	-3.99665	0.00820853
lincRNA-BC2902	Chr.2	237034222	237034490	269	1354.94	15.2856	44245.1	244.448	-3.99929	0.0464928
lincRNA-BC87	Chr.3	114046915	114048101	1187	9466.02	106.789	314725	1738.81	-4.02526	5.99905e-07
lincRNA-BC16	Chr.X	114961359	114961561	203	2284.69	25.7743	82325.8	454.839	-4.14135	0.00348625
lincRNA-BC159	Chr.5	44815758	44816029	272	2567.53	28.9651	95987.8	530.319	-4.19447	1.00128e-05
lincRNA-BC267	Chr.15	102295195	102295403	209	1149.47	12.9676	46042.2	254.377	-4.29398	0.00498333
lincRNA-BC271	Chr.20	31445942	31446253	312	2521.89	28.4503	102025	563.675	-4.30835	1.78938e-05
lincRNA-BC48	Chr.X	73473810	73474546	737	3749.91	42.3039	154354	852.785	-4.33332	2.19405e-05
lincRNA-BC166	Chr.1	207979374	207980786	1413	8738.81	98.5854	376530	-2080.27	-4.39926	3.79105e-07
lincRNA-BC161	Chr.5	151190531	151190754	224	1837.76	20.7324	84638.4	467.616	-4.49537	0.0035867
lincRNA-BC40	Chr.8	28919970	28920191	222	2508.65	28.3009	116696	644.727	-4.50977	8.87221e-08
lincRNA-BC45	Chr.1	162753754	162753991	238	1987.61	22.4229	94408.4	521.593	-4.53988	0.0128373
lincRNA-BC2903	Chr.2	97935676	97935910	235	1647.96	18.5912	79077.2	436.891	-4.55458	0.00018777
lincRNA-BC377	Chr.3	114043928	114044938	1011	6275.79	70.7992	314725	1738.81	-4.61822	5.01468e-07
lincRNA-BC42	Chr.5	44819066	44819409	344	1858.58	20.9673	95987.8	530.319	-4.66065	5.63333e-06
lincRNA-BC64	Chr.X	73472884	73473297	414	2782.26	31.3876	154354	852.785	-4.76391	1.72124e-11
lincRNA-BC1352	Chr.3	114040177	114041249	1073	5614.76	63.342	314725	1738.81	-4.7788	3.23972e-17
lincRNA-BC2101	Chr.8	28912838	28913068	231	2024.2	22.8357	116696	644.727	-4.81933	6.95347e-17
lincRNA-BC94	Chr.8	28917159	28917467	309	1969.61	22.2198	116696	644.727	-4.85877	2.66292e-05
lincRNA-BC166	Chr.15	39875819	39876482	664	3748.35	42.2863	247442	1367.08	-5.01476	1.11458e-06
lincRNA-BC112	Chr.2	91813821	91814023	203	1152.3	12.9994	79633.9	439.966	-5.08087	0.0165337
lincRNA-BC1353	Chr.16	84699825	84700034	210	1346.56	15.191	96138.2	531.15	-5.12784	0.000457166
lincRNA-BC20	Chr.3	114035238	114036011	774	4352.37	49.1005	314725	1738.81	-5.14622	4.73845e-07
lincRNA-BC134	Chr.15	39877662	39878260	599	3354.39	37.842	247442	1367.08	-5.17497	2.02687e-05
lincRNA-BC262	Chr.1	207985167	207985567	401	2728.18	30.7775	376530	2080.27	-6.07875	1.67536e-08
lincRNA-BC54	Chr.10	37583149	37584121	973	5357.49	60.4396	883590	4881.71	-6.33575	1.11663e-205
lincRNA-BC189	Chr.10	37578374	37579296	923	5341.21	60.2559	883590	4881.71	-6.34014	4.17621e-11
lincRNA-BC2140	Chr.10	37573267	37573829	563	3709.4	41.847	883590	4881.71	-6.86612	9.41546e-14
lincRNA-BC12	Chr.10	37571799	37572085	287	3094.18	34.9065	883590	4881.71	-7.12775	1.04942e-07
lincRNA-BC383	Chr.10	37577382	37577837	456	3078.23	34.7266	883590	4881.71	-7.1352	7.09797e-11
lincRNA-BC195	Chr.10	37590102	37590305	204	1953.38	22.0367	883590	4881.71	-7.79134	1.48386e-08
